# Supplementary material for: Interplay of Antibody and Cytokine Production Reveals CXCL13 as a Potential Novel Biomarker of Lethal SARS-CoV-2 Infection
Source: mSphere. 2021 Jan 20;6(1):e01324-20. doi: 10.1128/mSphere.01324-20 (PMC7845617; doi:10.1128/mSphere.01324-20)
Supplement: DATA SET S1 [file mSphere.01324-20-sd001.xlsx]

## Sheet: Positive Patient Data
SARS-CoV-2 Positives		Unique PT #	Age	Pos/Neg	Blood Type	Symptoms	Days since symptom onset	RBD AUC	N AUC	S AUC	Av technicals			Average post-ten days			Age	Deceased? (1D, 0S)	Sex (F1, M0)	Pos/Neg
		37	47F	Pos	O Positive	SOB, hypoxia, cough, fever, mailaise	27	1086	1741	2700	2763.33	2219	3168.67	6889.3	6313.5	9087.23	47	0	1	1
Age (yrs)	71.8571	1	61M	Pos	B Positive	weakness, nausea, vomitting, diarrhea	7	3370	2821	3813				25	25	25
Sex (% F)	28.5714	1	61M	Pos	B Positive	weakness, nausea, vomitting, diarrhea	7	3834	2095	2993
		1	61M	Pos	B Positive	weakness, nausea, vomitting, diarrhea	8	2949	4069	5180	6411.67	3240	4076
		1	61M	Pos	B Positive	weakness, nausea, vomitting, diarrhea	8	7115	3212	3578
		1	61M	Pos	B Positive	weakness, nausea, vomitting, diarrhea	8	9171	2439	3470
		1	61M	Pos	B Positive	weakness, nausea, vomitting, diarrhea	9	3596	4057	5629	3918.5	3853	6045
		1	61M	Pos	B Positive	weakness, nausea, vomitting, diarrhea	9	4241	3649	6461
		1	61M	Pos	B Positive	weakness, nausea, vomitting, diarrhea	10	3554	10185	9598	12750.5	10364.5	14404
		1	61M	Pos	B Positive	weakness, nausea, vomitting, diarrhea	10	21947	10544	19210
		1	61M	Pos	B Positive	weakness, nausea, vomitting, diarrhea	11	8555	14284	18036	8602.5	11891	17742.5
		1	61M	Pos	B Positive	weakness, nausea, vomitting, diarrhea	11	8650	9498	17449
		1	61M	Pos	B Positive	weakness, nausea, vomitting, diarrhea	12	17497	13696	20278	17497	13696	20278
		1	61M	Pos	B Positive	weakness, nausea, vomitting, diarrhea	13	9471	17718	34366	9471	17718	34366
		1	61M	Pos	B Positive	weakness, nausea, vomitting, diarrhea	14	5634	36632	15228	10032.7	21952.7	16473.3
		1	61M	Pos	B Positive	weakness, nausea, vomitting, diarrhea	14	9569	9456	15832
		1	61M	Pos	B Positive	weakness, nausea, vomitting, diarrhea	14	14895	19770	18360
		1	61M	Pos	B Positive	weakness, nausea, vomitting, diarrhea	15	8049	12000	13770	8049	12000	13770
		1	61M	Pos	B Positive	weakness, nausea, vomitting, diarrhea	16	8008	18384	11138	8008	18384	11138
		1	61M	Pos	B Positive	weakness, nausea, vomitting, diarrhea	17	6404	10336	5731	6404	10336	5731
		1	61M	Pos	B Positive	weakness, nausea, vomitting, diarrhea	18	4935	10104	5296	4935	10104	5296
		1	61M	Pos	B Positive	weakness, nausea, vomitting, diarrhea	19	6641	11821	27167	6641	11821	27167
		1	61M	Pos	B Positive	weakness, nausea, vomitting, diarrhea	20	4948	16633		4948	16633	0
		1	61M	Pos	B Positive	weakness, nausea, vomitting, diarrhea	21	4332	16594	5293	4332	16594	5293
		1	61M	Pos	B Positive	weakness, nausea, vomitting, diarrhea	22	4875	7549	9958	6260.5	6443.5	8141.5
		1	61M	Pos	B Positive	weakness, nausea, vomitting, diarrhea	22	7646	5338	6325
		1	61M	Pos	B Positive	weakness, nausea, vomitting, diarrhea	23	4191	6157	9969	4191	6157	9969
		1	61M	Pos	B Positive	weakness, nausea, vomitting, diarrhea	24	2756	4655	11656	3452	5161	9540.5
		1	61M	Pos	B Positive	weakness, nausea, vomitting, diarrhea	24	4148	5667	7425
		1	61M	Pos	B Positive	weakness, nausea, vomitting, diarrhea	25	3038	3630	6715	3038	3630	6715
		1	61M	Pos	B Positive	weakness, nausea, vomitting, diarrhea	26	4296	3173	9311	4805.5	3381.5	7511.5
		1	61M	Pos	B Positive	weakness, nausea, vomitting, diarrhea	26	5315	3590	5712
		1	61M	Pos	B Positive	weakness, nausea, vomitting, diarrhea	27	4357	2641	4274	4357	2641	4274
		1	61M	Pos	B Positive	weakness, nausea, vomitting, diarrhea	28	3511	2809	4045	3739	2701.5	4264.5
		1	61M	Pos	B Positive	weakness, nausea, vomitting, diarrhea	28	3967	2594	4484
		1	61M	Pos	B Positive	weakness, nausea, vomitting, diarrhea	29	3190	2872	3733	3190	2872	3733
		1	61M	Pos	B Positive	weakness, nausea, vomitting, diarrhea	30	2030	11.38	5.166	2030	11.38	5.166
		1	61M	Pos	B Positive	weakness, nausea, vomitting, diarrhea	32	2488	11292	10008	2716	8377	6729.5
		1	61M	Pos	B Positive	weakness, nausea, vomitting, diarrhea	32	2944	5462	3451
		1	61M	Pos	B Positive	weakness, nausea, vomitting, diarrhea	33	864.7	87.22	232	1930.35	2237.61	2006.5
		1	61M	Pos	B Positive	weakness, nausea, vomitting, diarrhea	33	2996	4388	3781
		1	61M	Pos	B Positive	weakness, nausea, vomitting, diarrhea	34	2950	4798	4018	3051	5045	4219
		1	61M	Pos	B Positive	weakness, nausea, vomitting, diarrhea	34	3152	5292	4420
		1	61M	Pos	B Positive	weakness, nausea, vomitting, diarrhea	35	2191	2034	6495	2616	2715.5	6817
		1	61M	Pos	B Positive	weakness, nausea, vomitting, diarrhea	35	3041	3397	7139
		47	22M	Pos	Unknown	cough	31	21.37	38.46	33.82	21.37	38.46	33.82	21.37	38.46	33.82	47	0	0	1
		2	89F	Pos	O Positive	SOB, Hypoxia, cough	5	23.45	32.02	3.17	23.45	32.02	3.17	7	7	7
		2	89F	Pos	O Positive	SOB, Hypoxia, cough	7	9.925	38.15	7.832	9.925	38.15	7.832
		2	89F	Pos	O Positive	SOB, Hypoxia, cough	9	5.5	232.4	10.24	5.5	232.4	10.24
		2	89F	Pos	O Positive	SOB, Hypoxia, cough	14	284.8	2907	391.4	284.8	2907	391.4
		2	89F	Pos	O Positive	SOB, Hypoxia, cough	25	4646	6014	5256	4646	6014	5256
		2	89F	Pos	O Positive	SOB, Hypoxia, cough	26	7914	5782	6439	7914	5782	6439
		2	89F	Pos	O Positive	SOB, Hypoxia, cough	27	4822	5602	4114	4822	5602	4114
		2	89F	Pos	O Positive	SOB, Hypoxia, cough	28	7158	5230	4054	7158	5230	4054
		2	89F	Pos	O Positive	SOB, Hypoxia, cough	29	5065	5242	6765	5065	5242	6765
		2	89F	Pos	O Positive	SOB, Hypoxia, cough	45	5481	3477	11159	5481	3477	11159
		1	61M	Pos	B Positive	weakness, nausea, vomitting, diarrhea	7	3020	3362	7994	1035.36	1153.27	2686.75	5977.66	11047	8226.2	61	0	0	1
		3	79M	Pos	A Positive	sore throat, fever	4	47.95	50.76	33.31	47.95	50.76	33.31	9	9	9
		3	79M	Pos	A Positive	sore throat, fever	9	38.12	47.04	32.95	41.765	1966.52	2170.97
		3	79M	Pos	A Positive	sore throat, fever	9	45.41	3886	4309
		3	79M	Pos	A Positive	sore throat, fever	12	98.69	211.2	117	98.69	211.2	117
		3	79M	Pos	A Positive	sore throat, fever	16	258.2	10395	914	282.1	6703	706.95
		3	79M	Pos	A Positive	sore throat, fever	16	306	3011	499.9
		3	79M	Pos	A Positive	sore throat, fever	19	280.4	2779	759.2	280.4	2779	759.2
		3	79M	Pos	A Positive	sore throat, fever	21	266.2	5543	903.7	266.2	5543	903.7
		3	79M	Pos	A Positive	sore throat, fever	23	792.8	2696	598.3	792.8	2696	598.3
		3	79M	Pos	A Positive	sore throat, fever	26	583.5	3127	616.3	583.5	3127	616.3
		3	79M	Pos	A Positive	sore throat, fever	31	728.9	3043	952.1	728.9	3043	952.1
		3	79M	Pos	A Positive	sore throat, fever	33	869.6	3758	910.2	869.6	3758	910.2
		3	79M	Pos	A Positive	sore throat, fever	42	6028	9.403	4.5	6028	9.403	4.5
		38	63M	Pos	A Positive	SOB, Increased work of breathing, fever	6	130.1	702	336.5	100.25	367.525	174.405	4689.33	24014.7	9276.17	63	0	0	1
		5	76F	Pos	A Positive	None (1st test)	0	70.4	33.05	12.31				7	7	7
		5	76F	Pos	A Positive	None (1st test)	10	901	4734	1109	940.65	5412.5	1102.5
		5	76F	Pos	A Positive	None (1st test)	10	980.3	6091	1096
		5	76F	Pos	A Positive	None (1st test)	12	1805	25371	1274	1805	25371	1274
		5	76F	Pos	A Positive	None (1st test)	14	6920	43440	4128	6920	43440	4128
		5	76F	Pos	A Positive	None (1st test)	15	3724	25253	3431	3724	25253	3431
		5	76F	Pos	A Positive	None (1st test)	16	4175	24205	3641	4175	24205	3641
		5	76F	Pos	A Positive	None (1st test)	17	3871	25841	19849	3871	25841	19849
		5	76F	Pos	A Positive	None (1st test)	18	5252	19426	16593	5252	19426	16593
		25	74M	Pos	O Positive	SOB, hypoxia	16	4194	5923	8015	4194	5923	8015	12528.2	11071.1	16791	74	0	0	1
		7	91F	Pos	Unknown	Fever, cough	12	8120	5676	22075				10	10	10
		7	91F	Pos	Unknown	Fever, cough	13	4141	3782	19370	4300.5	4036	24737.5
		7	91F	Pos	Unknown	Fever, cough	13	4460	4290	30105
		7	91F	Pos	Unknown	Fever, cough	14	5517	72075	14566	5517	72075	14566
		7	91F	Pos	Unknown	Fever, cough	15	9844	4216	13157	9844	4216	13157
		7	91F	Pos	Unknown	Fever, cough	16	5594	5681	24281	10286.5	5894	16996
		7	91F	Pos	Unknown	Fever, cough	16	14979	6107	9711
		7	91F	Pos	Unknown	Fever, cough	21	17740	4245	22794	17740	4245	22794
		7	91F	Pos	Unknown	Fever, cough	28	20357	5613	24843	20357	5613	24843
		7	91F	Pos	Unknown	Fever, cough	29	11583	3249	5753	11583	3249	5753
		7	91F	Pos	Unknown	Fever, cough	31	24842	3130	14414	24842	3130	14414
		7	91F	Pos	Unknown	Fever, cough	33	16618	2330	22634	16618	2330	22634
		9	55M	Pos	O Positive	Hemoptysis, SOB, soft-watery stool	5	10.68	23.39	7.171	12.17	23.2	7.1835	x	x	x
		9	55M	Pos	O Positive	Hemoptysis, SOB, soft-watery stool	5	13.66	23.01	7.196
		9	55M	Pos	O Positive	Hemoptysis, SOB, soft-watery stool	6	18.14	22.36	6.482	18.14	22.36	6.482
		9	55M	Pos	O Positive	Hemoptysis, SOB, soft-watery stool	7	27.62	19.3	6.104	27.62	19.3	6.104
		9	55M	Pos	O Positive	Hemoptysis, SOB, soft-watery stool	8	12.79	102.9	14.62	12.79	102.9	14.62
		10	94M (Dcsd)	Pos	B Positive	None, S/p fall, COVID neg 3/24	11	11137	2878	11600	14183.7	3118	6337.67	12661.3	1670.71	7631.96	94	1	0	1
		10	94M (Dcsd)	Pos	B Positive	None, S/p fall, COVID neg 3/24	11	14708	4720	5012				8	8	8
		10	94M (Dcsd)	Pos	B Positive	None, S/p fall, COVID neg 3/24	11	16706	1756	2401
		10	94M (Dcsd)	Pos	B Positive	None, S/p fall, COVID neg 3/24	12	10150	1771	5405	10806.3	1865	3921.33
		10	94M (Dcsd)	Pos	B Positive	None, S/p fall, COVID neg 3/24	12	10249	1842	3674
		10	94M (Dcsd)	Pos	B Positive	None, S/p fall, COVID neg 3/24	12	12020	1982	2685
		10	94M (Dcsd)	Pos	B Positive	None, S/p fall, COVID neg 3/24	14	11580	1615	2334	11580	1615	2334
		10	94M (Dcsd)	Pos	B Positive	None, S/p fall, COVID neg 3/24	16	8435	1026	5250	12100.5	1242	6353
		10	94M (Dcsd)	Pos	B Positive	None, S/p fall, COVID neg 3/24	16	15766	1458	7456
		10	94M (Dcsd)	Pos	B Positive	None, S/p fall, COVID neg 3/24	17	11210	1205	7291	11210	1205	7291
		10	94M (Dcsd)	Pos	B Positive	None, S/p fall, COVID neg 3/24	19	6586	1133	13003	6586	1133	13003
		10	94M (Dcsd)	Pos	B Positive	None, S/p fall, COVID neg 3/24	20	13427	1114	6880	13427	1114	6880
		10	94M (Dcsd)	Pos	B Positive	None, S/p fall, COVID neg 3/24	21	17264	2636	17612	21397	2073.67	14935.7
		10	94M (Dcsd)	Pos	B Positive	None, S/p fall, COVID neg 3/24	21	18813	1791	12955
		10	94M (Dcsd)	Pos	B Positive	None, S/p fall, COVID neg 3/24	21	28114	1794	14240
		75	75M	Pos	A Positive	cough, SOB	16	2264	2318	2977	4033.33	3603.33	4847.33	4632.17	7525.92	10300.5	75	0	0	1
		25	74M	Pos	O Positive	SOB, hypoxia	18	4027	4945	6987	4027	4945	6987	13	13	13
		25	74M	Pos	O Positive	SOB, hypoxia	20	5809	3547	4578	5809	3547	4578
		25	74M	Pos	O Positive	SOB, hypoxia	21	6297	7607	9333	6297	7607	9333
		25	74M	Pos	O Positive	SOB, hypoxia	22	3929	6750	11457	3929	6750	11457
		25	74M	Pos	O Positive	SOB, hypoxia	23	3765	26146	12457	3765	26146	12457
		25	74M	Pos	O Positive	SOB, hypoxia	25	4058	4273	23436	4058	4273	23436
		25	74M	Pos	O Positive	SOB, hypoxia	26	5139	3336	9309	5139	3336	9309
		25	74M	Pos	O Positive	SOB, hypoxia	28	9093	3553	9457	9093	3553	9457
		25	74M	Pos	O Positive	SOB, hypoxia	30	3813	4539	7460	3813	4539	7460
		25	74M	Pos	O Positive	SOB, hypoxia	33	3391	4399	1442	3391	4399	1442
		25	74M	Pos	O Positive	SOB, hypoxia	37	4330	3264	15953	4330	3264	15953
		25	74M	Pos	O Positive	SOB, hypoxia	40	4414	2199	4738	4414	2199	4738
		30	72M (Dcsd)	Pos	Unknown	hypotensive	7	72.06	32.1	94.7	72.06	32.1	94.7	4116.32	32956.7	7429.22	72	1	0	1
		30	72M (Dcsd)	Pos	Unknown	hypotensive	8	2533	84.81	71.29	2533	84.81	71.29	32	32	32
		30	72M (Dcsd)	Pos	Unknown	hypotensive	9	4452	251.1	100.9	4452	251.1	100.9
		30	72M (Dcsd)	Pos	Unknown	hypotensive	10	208.1	333.7	263.1	208.1	333.7	263.1
		30	72M (Dcsd)	Pos	Unknown	hypotensive	12	609.5	6004	1711	609.5	6004	1711
		30	72M (Dcsd)	Pos	Unknown	hypotensive	13	1340	6966	6395	1340	6966	6395
		30	72M (Dcsd)	Pos	Unknown	hypotensive	14	2153	19763	2272	3317.67	6638.95	775.667
		30	72M (Dcsd)	Pos	Unknown	hypotensive	14	3455	72.54	37.93
		30	72M (Dcsd)	Pos	Unknown	hypotensive	14	4345	81.31	17.07
		30	72M (Dcsd)	Pos	Unknown	hypotensive	15	2524	45556	7046	3232.5	27150	3649.76
		30	72M (Dcsd)	Pos	Unknown	hypotensive	15	2808	39476	4922
		30	72M (Dcsd)	Pos	Unknown	hypotensive	15	3724	23291	2624
		30	72M (Dcsd)	Pos	Unknown	hypotensive	15	3874	277	7.052
		30	72M (Dcsd)	Pos	Unknown	hypotensive	16	2620	35877	4411	4506	29432.5	5701.25
		30	72M (Dcsd)	Pos	Unknown	hypotensive	16	3549	46215	10239
		30	72M (Dcsd)	Pos	Unknown	hypotensive	16	3827	29394	4526
		30	72M (Dcsd)	Pos	Unknown	hypotensive	16	8028	6244	3629
		30	72M (Dcsd)	Pos	Unknown	hypotensive	17	2831	40123	3946	5195.5	20999	3759.5
		30	72M (Dcsd)	Pos	Unknown	hypotensive	17	7560	1875	3573
		30	72M (Dcsd)	Pos	Unknown	hypotensive	18	3859	65772	9241	3890.5	41639.5	6500
		30	72M (Dcsd)	Pos	Unknown	hypotensive	18	3922	17507	3759
		30	72M (Dcsd)	Pos	Unknown	hypotensive	19	3546	69225	10380	4274.75	56780.2	12528
		30	72M (Dcsd)	Pos	Unknown	hypotensive	19	3644	87534	18040
		30	72M (Dcsd)	Pos	Unknown	hypotensive	19	4401	7137	18253
		30	72M (Dcsd)	Pos	Unknown	hypotensive	19	5508	63225	3439
		30	72M (Dcsd)	Pos	Unknown	hypotensive	20	1754	51098	11136	2776.5	65649	12270
		30	72M (Dcsd)	Pos	Unknown	hypotensive	20	2255		10698
		30	72M (Dcsd)	Pos	Unknown	hypotensive	20	3013	72345	11090
		30	72M (Dcsd)	Pos	Unknown	hypotensive	20	4084	73504	16156
		30	72M (Dcsd)	Pos	Unknown	hypotensive	21	3384	58672	17517	3655.33	73323.3	12672.3
		30	72M (Dcsd)	Pos	Unknown	hypotensive	21	3603	90849	8381
		30	72M (Dcsd)	Pos	Unknown	hypotensive	21	3979	70449	12119
		30	72M (Dcsd)	Pos	Unknown	hypotensive	22	3682	108525	36489	5730.75	76810.5	15933
		30	72M (Dcsd)	Pos	Unknown	hypotensive	22	3935	83281	11843
		30	72M (Dcsd)	Pos	Unknown	hypotensive	22	4623	60462	10027
		30	72M (Dcsd)	Pos	Unknown	hypotensive	22	10683	54974	5373
		30	72M (Dcsd)	Pos	Unknown	hypotensive	23	3669	116802	6894	3669	116802	6894
		30	72M (Dcsd)	Pos	Unknown	hypotensive	24	2460	90843	14800	2460	90843	14800
		30	72M (Dcsd)	Pos	Unknown	hypotensive	25	3697	39978	11253	3697	39978	11253
		30	72M (Dcsd)	Pos	Unknown	hypotensive	26	7697	47472	13153	7697	47472	13153
		30	72M (Dcsd)	Pos	Unknown	hypotensive	27	3728	33920	4259	3728	33920	4259
		30	72M (Dcsd)	Pos	Unknown	hypotensive	28	3190	33285	17554	5891.5	31578	11424.5
		30	72M (Dcsd)	Pos	Unknown	hypotensive	28	8593	29871	5295
		30	72M (Dcsd)	Pos	Unknown	hypotensive	29	3456	49778	13860	5119.75	36857.2	10196.2
		30	72M (Dcsd)	Pos	Unknown	hypotensive	29	4389	21217	2456
		30	72M (Dcsd)	Pos	Unknown	hypotensive	29	4571	27631	17292
		30	72M (Dcsd)	Pos	Unknown	hypotensive	29	8063	48803	7177
		30	72M (Dcsd)	Pos	Unknown	hypotensive	30	4834	25726	3637	4834	25726	3637
		30	72M (Dcsd)	Pos	Unknown	hypotensive	31	3158	30406	2125	3158	30406	2125
		30	72M (Dcsd)	Pos	Unknown	hypotensive	32	2944	13660	4017	2944	13660	4017
		30	72M (Dcsd)	Pos	Unknown	hypotensive	33	2107	16849	9167	2107	16849	9167
		30	72M (Dcsd)	Pos	Unknown	hypotensive	34	2281	17140	10230	2281	17140	10230
		30	72M (Dcsd)	Pos	Unknown	hypotensive	35	5010	29823	7702	5010	29823	7702
		30	72M (Dcsd)	Pos	Unknown	hypotensive	36	3509	33557	3623	3509	33557	3623
		30	72M (Dcsd)	Pos	Unknown	hypotensive	37	9818	12717	8031	9818	12717	8031
		30	72M (Dcsd)	Pos	Unknown	hypotensive	38	4241	10891	7432	6436.5	14198.5	7780
		30	72M (Dcsd)	Pos	Unknown	hypotensive	38	8632	17506	8128
		30	72M (Dcsd)	Pos	Unknown	hypotensive	39	4120	18444	7293	4120	18444	7293
		30	72M (Dcsd)	Pos	Unknown	hypotensive	40	3612	22291	12200	3612	22291	12200
		30	72M (Dcsd)	Pos	Unknown	hypotensive	41	6268	11016	6280	7165.5	10615.5	7787.5
		30	72M (Dcsd)	Pos	Unknown	hypotensive	41	8063	10215	9295
		30	72M (Dcsd)	Pos	Unknown	hypotensive	42	5728	9.119	4.224	5728	9.119	4.224
		5	76F	Pos	A Positive	None (1st test)	0	10.37	56250	9.381	21.83	28157.1	16.5805	1392.47	3783.65	4798.62	76	0	1	1
		34	76M	Pos	Unknown	SOB	7	33.29	64.21	23.78				4	4	4
		34	76M	Pos	Unknown	SOB	8	28.67	91.71	42.18	28.67	91.71	42.18
		34	76M	Pos	Unknown	SOB	9	110.8	127.2	38.91	110.8	127.2	38.91
		34	76M	Pos	Unknown	SOB	10	2937	151.2	53.29	2937	151.2	53.29
		34	76M	Pos	Unknown	SOB	15	433.1	11637	14862	433.1	11637	14862
		34	76M	Pos	Unknown	SOB	17	3148	8018	6845	3148	8018	6845
		34	76M	Pos	Unknown	SOB	20	2228	5554	10490	2228	5554	10490
		34	76M	Pos	Unknown	SOB	7	23.49	97.93	40.86	861.745	906.465	1258.93	1185.75	1235.58	5830.8	76	0	0	1
		37	47F	Pos	O Positive	SOB, hypoxia, cough, fever, mailaise	27	1700	1715	2477				5	5	5
		37	47F	Pos	O Positive	SOB, hypoxia, cough, fever, mailaise	27	1857	2058	3393
		37	47F	Pos	O Positive	SOB, hypoxia, cough, fever, mailaise	28	1800	1844	2466	2088	1866.5	3346.5
		37	47F	Pos	O Positive	SOB, hypoxia, cough, fever, mailaise	28	2376	1889	4227
		37	47F	Pos	O Positive	SOB, hypoxia, cough, fever, mailaise	29	1056	1261	2345	1185.75	1235.58	5830.8
		37	47F	Pos	O Positive	SOB, hypoxia, cough, fever, mailaise	29	1072	876.3	969.2
		37	47F	Pos	O Positive	SOB, hypoxia, cough, fever, mailaise	29	1144	1453	1914
		37	47F	Pos	O Positive	SOB, hypoxia, cough, fever, mailaise	29	1471	1352	18095
		37	47F	Pos	O Positive	SOB, hypoxia, cough, fever, mailaise	30	1021	1223	3628	1054.5	1142	2797.5
		37	47F	Pos	O Positive	SOB, hypoxia, cough, fever, mailaise	30	1088	1061	1967
		37	47F	Pos	O Positive	SOB, hypoxia, cough, fever, mailaise	31	796.8	1152	1974	1098.9	1335	2353
		37	47F	Pos	O Positive	SOB, hypoxia, cough, fever, mailaise	31	1401	1518	2732
		3	79M	Pos	A Positive	sore throat, fever	3	43.86	54.8	33.9	43.86	54.8	33.9	1836.7	7638.34	3126.02	79	0	0	1
		38	63M	Pos	A Positive	SOB, Increased work of breathing, fever	6	144.6	941.4	347.4				6	6	6
		38	63M	Pos	A Positive	SOB, Increased work of breathing, fever	7	215.1	923.2	334	215.1	923.2	334
		38	63M	Pos	A Positive	SOB, Increased work of breathing, fever	8	426.9	3139	802.7	426.9	3139	802.7
		38	63M	Pos	A Positive	SOB, Increased work of breathing, fever	9	775.8	3695	2862	775.8	3695	2862
		38	63M	Pos	A Positive	SOB, Increased work of breathing, fever	10	3691	4754	2403	3691	4754	2403
		38	63M	Pos	A Positive	SOB, Increased work of breathing, fever	11	2277	14012	4679	2277	14012	4679
		38	63M	Pos	A Positive	SOB, Increased work of breathing, fever	12	914.1	9643	5991	1165.55	11424.5	5530.5
		38	63M	Pos	A Positive	SOB, Increased work of breathing, fever	12	1417	13206	5070
		38	63M	Pos	A Positive	SOB, Increased work of breathing, fever	13	1498	17149	4561	1498	17149	4561
		38	63M	Pos	A Positive	SOB, Increased work of breathing, fever	14	2783	5998	2711	2783	5998	2711
		38	63M	Pos	A Positive	SOB, Increased work of breathing, fever	15	2498	4038	2259	2498	4038	2259
		2	89F	Pos	O Positive	SOB, Hypoxia, cough	4	5.268	36.18	2.663	5.268	36.18	2.663	760.27	646.888	198.805	89	0	1	1
														1	1	1
		59	19F	Pos	Unknown	None, Psychosis, admit to long term facility	0	169.5	37851	3961	169.5	37851	3961	x	x	x
		59	19F	Pos	Unknown	None, Psychosis, admit to long term facility	4	150.2	61.83	3113	150.8	65.995	1632.85
		59	19F	Pos	Unknown	None, Psychosis, admit to long term facility	4	151.4	70.16	152.7
		74	62M (dcsd)	Pos	Unknown	Seizure, fever, Xray atypical pneumonia, found down in home	2	1071	288.2	19.19	1071	288.2	19.19	9186.11	20615.3	28480.8	62	1	0	1
		74	62M (dcsd)	Pos	Unknown	Seizure, fever, Xray atypical pneumonia, found down in home	3	35.78	250.5	74.51	1414.39	416.65	66.73	6	6	6
		74	62M (dcsd)	Pos	Unknown	Seizure, fever, Xray atypical pneumonia, found down in home	3	2793	582.8	58.95
		74	62M (dcsd)	Pos	Unknown	Seizure, fever, Xray atypical pneumonia, found down in home	4	98.69	570.2	253.6	98.69	570.2	253.6
		74	62M (dcsd)	Pos	Unknown	Seizure, fever, Xray atypical pneumonia, found down in home	5	240.7	1195	601	457	1312.5	455.7
		74	62M (dcsd)	Pos	Unknown	Seizure, fever, Xray atypical pneumonia, found down in home	5	673.3	1430	310.4
		74	62M (dcsd)	Pos	Unknown	Seizure, fever, Xray atypical pneumonia, found down in home	6	457.4	1351	1101	491.15	1244	968.3
		74	62M (dcsd)	Pos	Unknown	Seizure, fever, Xray atypical pneumonia, found down in home	6	524.9	1137	835.6
		74	62M (dcsd)	Pos	Unknown	Seizure, fever, Xray atypical pneumonia, found down in home	7	1215	4362	2383	1729.5	3306	3031.5
		74	62M (dcsd)	Pos	Unknown	Seizure, fever, Xray atypical pneumonia, found down in home	7	2244	2250	3680
		74	62M (dcsd)	Pos	Unknown	Seizure, fever, Xray atypical pneumonia, found down in home	8	5606	3596	3743	5606	3596	3743
		74	62M (dcsd)	Pos	Unknown	Seizure, fever, Xray atypical pneumonia, found down in home	9	3343	9827	14946	3981	22907	8840.5
		74	62M (dcsd)	Pos	Unknown	Seizure, fever, Xray atypical pneumonia, found down in home	9	4619	35987	2735
		74	62M (dcsd)	Pos	Unknown	Seizure, fever, Xray atypical pneumonia, found down in home	10	6046	5347	9221	6046	5347	9221
		74	62M (dcsd)	Pos	Unknown	Seizure, fever, Xray atypical pneumonia, found down in home	11	9356	1344	1565	9356	1344	1565
		74	62M (dcsd)	Pos	Unknown	Seizure, fever, Xray atypical pneumonia, found down in home	12	9392	22187	35351	9392	22187	35351
		74	62M (dcsd)	Pos	Unknown	Seizure, fever, Xray atypical pneumonia, found down in home	13	9308	29001	31015	9308	29001	31015
		74	62M (dcsd)	Pos	Unknown	Seizure, fever, Xray atypical pneumonia, found down in home	14	9016	13663	46353	10612.7	18769	42735.7
		74	62M (dcsd)	Pos	Unknown	Seizure, fever, Xray atypical pneumonia, found down in home	14	10167	26331	39711
		74	62M (dcsd)	Pos	Unknown	Seizure, fever, Xray atypical pneumonia, found down in home	14	12655	16313	42143
		74	62M (dcsd)	Pos	Unknown	Seizure, fever, Xray atypical pneumonia, found down in home	15	10402	47044	50997	10402	47044	50997
		7	91F	Pos	Unknown	Fever, cough	12	5949	3341	28916	4800	2129.5	14680.2	4052.75	5882.95	6104.79	91	0	1	1
		75	75M	Pos	A Positive	cough, SOB	16	3651	918	444.4				4	4	4
		75	75M	Pos	A Positive	cough, SOB	16	4015	22151	1641
		75	75M	Pos	A Positive	cough, SOB	17	3945	3081	2583	4703.5	10075.5	4385
		75	75M	Pos	A Positive	cough, SOB	17	5462	17070	6187
		75	75M	Pos	A Positive	cough, SOB	18	3257	17841	2463	3739	8923.29	1233.95
		75	75M	Pos	A Positive	cough, SOB	18	4221	5.579	4.904
		75	75M	Pos	A Positive	cough, SOB	19	2471	2364	4218	2968.5	2403.5	4120
		75	75M	Pos	A Positive	cough, SOB	19	3466	2443	4022

## Sheet: Negative Patient Data
SARS-CoV-2 Positives		Unique PT #	Age	Pos/Neg	Blood Type	Symptoms	Days since symptom onset	RBD AUC	N AUC	S AUC	Av technicals			Average All			Age	Deceased? (1D, 0S)	Sex (F1, M0)
		4	55M	Neg	A Negative	SOB, wheezing, pulmonary edema, CHF	1	28.29	57.16	11.76	28.46	53.575	11.415	28.46	53.575	11.415
		4	55M	Neg	A Negative	SOB, wheezing, pulmonary edema, CHF	1	28.63	49.99	11.07
		6	75F	Neg	A Positive	None, syncope, placement	3	14.76	49.3	9.545	14.76	49.3	9.545	16.405	75.405	9.19425
		6	75F	Neg	A Positive	None, syncope, placement	4	18.65	103.9	9.796	18.65	103.9	9.796
		6	75F	Neg	A Positive	None, syncope, placement	5	18.17	92.88	10.15	18.17	92.88	10.15
		6	75F	Neg	A Positive	None, syncope, placement	6	14.04	55.54	7.286	14.04	55.54	7.286
		11	79F	Neg	O Positive	None	0	36.21	31.34	17.57	36.21	31.34	17.57	26.4095	40.8052	13.1779
		11	79F	Neg	O Positive	None	1	29.88	30.43	13.58	29.88	30.43	13.58
		11	79F	Neg	O Positive	None	2	34.85	29.7	17.09	34.85	29.7	17.09
		11	79F	Neg	O Positive	None	3	37.34	26.89	16.83	37.34	26.89	16.83
		11	79F	Neg	O Positive	None	5	20.91	36.36	3.861	23.705	39.3125	9.41525
		11	79F	Neg	O Positive	None	5	23.81	39.04	10.38
		11	79F	Neg	O Positive	None	5	25.36	43.03	12.21
		11	79F	Neg	O Positive	None	5	24.74	38.82	11.21
		11	79F	Neg	O Positive	None	6	19.48	33.45	8.64	19.48	33.45	8.64
		11	79F	Neg	O Positive	None	7	16.38	124.1	8.495	16.38	124.1	8.495
		11	79F	Neg	O Positive	None	8	19.68	33.33	8.789	19.68	33.33	8.789
		11	79F	Neg	O Positive	None	28	24.82	31.73	15.53	24.82	31.73	15.53
		11	79F	Neg	O Positive	None	29	21.75	27.77	15.84	21.75	27.77	15.84
		12	17F	Neg	Unknown	Chest pain	0	13.13	15.54	12.09	13.13	15.54	12.09	13.13	15.54	12.09
		13	15F	Neg	O Negative	neutropenic fever	1	28.4	21.52	12.79	28.4	21.52	12.79	20.8241	37.845	10.3411
		13	15F	Neg	O Negative	neutropenic fever	2	24.11	30.59	10.6	24.11	30.59	10.6
		13	15F	Neg	O Negative	neutropenic fever	3	24.82	20.76	10.14	24.82	20.76	10.14
		13	15F	Neg	O Negative	neutropenic fever	4	22.3	37.54	9.005	22.3	37.54	9.005
		13	15F	Neg	O Negative	neutropenic fever	5	18.32	40.89	11.13	18.32	40.89	11.13
		13	15F	Neg	O Negative	neutropenic fever	6	20.35	87.04	8.464	20.35	87.04	8.464
		13	15F	Neg	O Negative	neutropenic fever	7	7.253	32.15	10.47	7.253	32.15	10.47
		13	15F	Neg	O Negative	neutropenic fever	8	21.04	32.27	10.13	21.04	32.27	10.13
		14	54M	Neg	O Positive	SOB	2	8.087	17.46	6.291	8.087	17.46	6.291	8.087	17.46	6.291
		15	59M	Neg	O Positive	None (pre-op)	-1	6.378	66.58	5.562	6.378	66.58	5.562	5.4005	67.915	5.1285
		15	59M	Neg	O Positive	None (pre-op)	1	4.423	69.25	4.695	4.423	69.25	4.695
		16	63F	Neg	B Positive	SOB, Increased O2 requirments, chest pain	0	9.506	64.01	5.343	9.506	64.01	5.343	8.54475	62.095	8.62475
		16	63F	Neg	B Positive	SOB, Increased O2 requirments, chest pain	1	7.189	55.03	4.983	7.5835	60.18	11.9065
		16	63F	Neg	B Positive	SOB, Increased O2 requirments, chest pain	1	7.978	65.33	18.83
		17	69M	Neg	A Positive	SOB, tachy, hypotension, aches	0	44.81	121.1	95.94	44.81	121.1	95.94	52.6367	76.8267	2243.43
		17	69M	Neg	A Positive	SOB, tachy, hypotension, aches	3	34.07	53.87	45.34	34.07	53.87	45.34
		17	69M	Neg	A Positive	SOB, tachy, hypotension, aches	5	79.03	55.51	6589	79.03	55.51	6589
		18	52M	Neg	A Positive	None - Pre-op screen	0	6.778	52.55	5.519	6.778	52.55	5.519	17.944	32.655	5.9635
		18	52M	Neg	A Positive	None - Pre-op screen	1	29.11	12.76	6.408	29.11	12.76	6.408
		19	88F	Neg	B Positive	Febrile, Blood culture positive	1	2.752	1.39	3.982	2.752	1.39	3.982	3.4885	2.671	4.2755
		19	88F	Neg	B Positive	Febrile, Blood culture positive	4	4.225	3.952	4.569	4.225	3.952	4.569
		20	61M	Neg	O Positive	mild chronic cough, sinus drainage, Chest pain	6	23.28	68.12	15.55	23.28	68.12	15.55	20.6333	65.7433	15.3533
		20	61M	Neg	O Positive	mild chronic cough, sinus drainage, Chest pain	7	20.04	71.9	18.52	17.9867	63.3667	15.1567
		20	61M	Neg	O Positive	mild chronic cough, sinus drainage, Chest pain	7	16.78	67.78	15.3
		20	61M	Neg	O Positive	mild chronic cough, sinus drainage, Chest pain	7	17.14	50.42	11.65
		21	20M	Neg	Unknown	SOB	3	40.23	43	27.49	40.23	43	27.49	40.23	43	27.49
		22	71M	Neg	B Positive	Febrile	3	24.39	37.86	16.44	24.39	37.86	16.44	24.39	37.86	16.44
		23	77M	Neg	O Positive	Fever, cough	25	28.31	97.79	30.41	28.31	97.79	30.41	40.09	65.7417	3561.07
		23	77M	Neg	O Positive	Fever, cough	26	29.11	45.48	4346	29.11	45.48	4346
		23	77M	Neg	O Positive	Fever, cough	27	57.72	54.79	7837	57.72	54.79	7837
		23	77M	Neg	O Positive	Fever, cough	36	65.28	57.83	33.96	45.22	64.9067	2030.87
		23	77M	Neg	O Positive	Fever, cough	36	32.84	54.84	40.65
		23	77M	Neg	O Positive	Fever, cough	36	37.54	82.05	6018
		24	30M (Dcsd)	Neg	A Negative	Pre-op	-2	12.27	29.97	5.606	11.325	37.13	5.6975	10.293	33.155	5.815
		24	30M (Dcsd)	Neg	A Negative	Pre-op	-2	10.38	44.29	5.789
		24	30M (Dcsd)	Neg	A Negative	Pre-op	-1	10.08	31.46	5.905	10.08	31.46	5.905
		24	30M (Dcsd)	Neg	A Negative	Pre-op	0	11.01	28.87	6.243	9.474	30.875	5.8425
		24	30M (Dcsd)	Neg	A Negative	Pre-op	0	7.938	32.88	5.442
		26	25M	Neg	B Positive	SOB, cough, LE edema, CHF	25	31.9	41.71	23.72	31.9	41.71	23.72	23.1117	47.4033	23.1067
		26	25M	Neg	B Positive	SOB, cough, LE edema, CHF	26	30.79	50.88	23.32	30.79	50.88	23.32
		26	25M	Neg	B Positive	SOB, cough, LE edema, CHF	27	6.645	49.62	22.28	6.645	49.62	22.28
		27	29M	Neg	A Positive	SOB, cough, body aches	-28	7.682	15.17	4222	7.682	15.17	4222	7.682	15.17	4222
		28	78M (Dcsd)	Neg	O Positive	tachypnea/respiratory distress, bladder spasm, bloody urine, bowel incontinence, SOB and presyncope	0	22.56	579.2	13.02	22.56	579.2	13.02	25.012	172.112	12.544
		28	78M (Dcsd)	Neg	O Positive	tachypnea/respiratory distress, bladder spasm, bloody urine, bowel incontinence, SOB and presyncope	1	32.8	71.34	13.31	32.8	71.34	13.31
		28	78M (Dcsd)	Neg	O Positive	tachypnea/respiratory distress, bladder spasm, bloody urine, bowel incontinence, SOB and presyncope	2	21.72	69.54	11.13	21.72	69.54	11.13
		28	78M (Dcsd)	Neg	O Positive	tachypnea/respiratory distress, bladder spasm, bloody urine, bowel incontinence, SOB and presyncope	3	22.95	65.77	12.46	22.95	65.77	12.46
		28	78M (Dcsd)	Neg	O Positive	tachypnea/respiratory distress, bladder spasm, bloody urine, bowel incontinence, SOB and presyncope	5	25.03	74.71	12.8	25.03	74.71	12.8
		29	68F	Neg	Unknown	SOB, hypoxia (hx COPD)	1	18.62	31.85	46.05	14.329	43.4	42.1267	15.2295	38.055	49.2383
		29	68F	Neg	Unknown	SOB, hypoxia (hx COPD)	1	14.84	29.4	39.87
		29	68F	Neg	Unknown	SOB, hypoxia (hx COPD)	1	9.527	68.95	40.46
		29	68F	Neg	Unknown	SOB, hypoxia (hx COPD)	2	16.13	32.71	56.35	16.13	32.71	56.35
		31	62F (Dcsd)	Neg	Unknown	Resp failure, intubated, COPD	54	4.148	22.16	3.453	6.05725	24.12	5.0515	6.68462	24.405	5.40663
		31	62F (Dcsd)	Neg	Unknown	Resp failure, intubated, COPD	54	8.237	29.85	5.68
		31	62F (Dcsd)	Neg	Unknown	Resp failure, intubated, COPD	54	6.813	23.17	5.837
		31	62F (Dcsd)	Neg	Unknown	Resp failure, intubated, COPD	54	5.031	21.3	5.236
		31	62F (Dcsd)	Neg	Unknown	Resp failure, intubated, COPD	55	4.665	25.39	5.594	7.312	24.69	5.76175
		31	62F (Dcsd)	Neg	Unknown	Resp failure, intubated, COPD	55	7.188	28.22	5.668
		31	62F (Dcsd)	Neg	Unknown	Resp failure, intubated, COPD	55	6.995	21.98	6.262
		31	62F (Dcsd)	Neg	Unknown	Resp failure, intubated, COPD	55	10.4	23.17	5.523
		32	39F	Neg	O Positive	SOB, Cough, healthcare worker, comorbidities	10	19.74	31.87	12.66	19.74	31.87	12.66	22.18	32.065	13.5
		32	39F	Neg	O Positive	SOB, Cough, healthcare worker, comorbidities	11	24.62	32.26	14.34	24.62	32.26	14.34
		33	77M	Neg	A Positive	SOB, Hypoxia (Hx COPD)	3	25.68	86.98	26.99	25.68	86.98	26.99	35.0017	54.3633	57.41
		33	77M	Neg	A Positive	SOB, Hypoxia (Hx COPD)	4	51.09	34.71	25.96	53.215	39.38	112.98
		33	77M	Neg	A Positive	SOB, Hypoxia (Hx COPD)	4	55.34	44.05	200
		33	77M	Neg	A Positive	SOB, Hypoxia (Hx COPD)	5	26.11	36.73	32.26	26.11	36.73	32.26
		35	47F	Neg	A Positive	None preop	4	31.5	7.897	12.13	31.5	7.897	12.13	26.2333	11.769	19.2867
		35	47F	Neg	A Positive	None preop	5	24.37	12.59	22.63	24.37	12.59	22.63
		35	47F	Neg	A Positive	None preop	6	22.83	14.82	23.1	22.83	14.82	23.1
		36	66F	Neg	O Positive	Seizure, COVID r/o	1	2.494	63.12	2.088	2.494	63.12	2.088	2.936	32.8433	23.3567
		36	66F	Neg	O Positive	Seizure, COVID r/o	4	4.156	10.89	65.88	4.156	10.89	65.88
		36	66F	Neg	O Positive	Seizure, COVID r/o	5	2.158	24.52	2.102	2.158	24.52	2.102
		39	49F (Dcsd)	Neg	A Positive	Placement COVID r/o	0	24.39	11.99	6.936	24.39	11.99	6.936	23.45	13.905	8.306
		39	49F (Dcsd)	Neg	A Positive	Placement COVID r/o	4	22.51	15.82	9.676	22.51	15.82	9.676
		40	22M	Neg	A Positive	Pre-op	0	17.81	64.72	13.95	17.81	64.72	13.95	8.905	73.765	12.9
		40	22M	Neg	A Positive	Pre-op	1		82.81	11.85	0	82.81	11.85
		41	44M	Neg	Unknown	None, Pre-op	0	21.28	47.5	28.87	21.28	47.5	28.87	21.28	47.5	28.87
		42	69M	Neg	Unknown	None, SDH, pre-op	5	14.94	24.16	16.12	14.94	24.16	16.12	14.3667	21.5133	13.7267
		42	69M	Neg	Unknown	None, SDH, pre-op	6	15.27	19.88	12.91	15.27	19.88	12.91
		42	69M	Neg	Unknown	None, SDH, pre-op	8	12.89	20.5	12.15	12.89	20.5	12.15
		43	20F	Neg	B Negative	Syncope, seizure, COVID exposure over weekend	0	27	53.72	1661	27	53.72	1661	28.66	56.42	843.75
		43	20F	Neg	B Negative	Syncope, seizure, COVID exposure over weekend	1	30.32	59.12	26.5	30.32	59.12	26.5
		44	77F	Neg	A Positive	fever, cough, acute appendicitis	7	5.046	10.94	3.073	5.046	10.94	3.073	3.8634	10.8022	2.3736
		44	77F	Neg	A Positive	fever, cough, acute appendicitis	8	2.828	15.66	2.562	2.828	15.66	2.562
		44	77F	Neg	A Positive	fever, cough, acute appendicitis	9	3.432	8.467	2.237	3.432	8.467	2.237
		44	77F	Neg	A Positive	fever, cough, acute appendicitis	11	3.649	9.04	1.934	3.649	9.04	1.934
		44	77F	Neg	A Positive	fever, cough, acute appendicitis	12	4.362	9.904	2.062	4.362	9.904	2.062
		45	75M	Neg	O Positive	None, pre-op	-1	15.12	50.21	28.36	15.12	50.21	28.36	12.4667	37.3067	26.77
		45	75M	Neg	O Positive	None, pre-op	1	11.88	29.64	25.8	11.88	29.64	25.8
		45	75M	Neg	O Positive	None, pre-op	2	10.4	32.07	26.15	10.4	32.07	26.15
		46	66M	Neg	A Positive	None, Pre-op	-1	14.73	42.48	13.82	14.73	42.48	13.82	10.14	36.2867	10.4053
		46	66M	Neg	A Positive	None, Pre-op	0	9.28	37	7.562	9.28	37	7.562
		46	66M	Neg	A Positive	None, Pre-op	1	6.41	29.38	9.834	6.41	29.38	9.834
		48	63M	Neg	Unknown	SOB, Chest Pain	1	49.13	31.31	22.27	49.13	31.31	22.27	46.46	54.3333	23.3333
		48	63M	Neg	Unknown	SOB, Chest Pain	2	42.53	106.3	26.05	42.53	106.3	26.05
		48	63M	Neg	Unknown	SOB, Chest Pain	3	47.72	25.39	21.68	47.72	25.39	21.68
		49	67M	Neg	O Negative	SOB	1	26.25	45.33	25.58	26.25	45.33	25.58	26.25	45.33	25.58
		50	47F	Neg	O Positive	ARDS following surgery	32	4.454	10.23	4.819	4.454	10.23	4.819	4.785	11.5653	5.55333
		50	47F	Neg	O Positive	ARDS following surgery	33	2.569	14.62	5.526	2.569	14.62	5.526
		50	47F	Neg	O Positive	ARDS following surgery	35	7.332	9.846	6.315	7.332	9.846	6.315
		51	91M	Neg	O Positive	None, rehab placement	-2	8.671	4.739	3.69	8.671	4.739	3.69	8.74875	4.96075	3.562
		51	91M	Neg	O Positive	None, rehab placement	-1	8.883	5.284	3.703	8.8265	5.1825	3.434
		51	91M	Neg	O Positive	None, rehab placement	-1	8.77	5.081	3.165
		54	56M	Neg	A Negative	SOB	3	16.77	20.62	7.876	16.77	20.62	7.876	10.9445	24.65	8.84725
		54	56M	Neg	A Negative	SOB	4	8.323	24.84	6.226	8.323	24.84	6.226
		54	56M	Neg	A Negative	SOB	5	15.86	19.83	7.038	15.86	19.83	7.038
		54	56M	Neg	A Negative	SOB	6	15.2	22.64	6.788	15.2	22.64	6.788
		54	56M	Neg	A Negative	SOB	8	7.665	27.34	4.161	7.665	27.34	4.161
		54	56M	Neg	A Negative	SOB	9	10.69	22.77	4.301	10.69	22.77	4.301
		54	56M	Neg	A Negative	SOB	10	5.413	35.52	5.188	5.413	35.52	5.188
		54	56M	Neg	A Negative	SOB	11	7.635	23.64	29.2	7.635	23.64	29.2
		55	62F	Neg	A Positive	None, extended care admit	2	59.1	105.8	715.6	59.1	105.8	715.6	69.2167	238.633	270.543
		55	62F	Neg	A Positive	None, extended care admit	4	65.46	284.9	51.23	65.46	284.9	51.23
		55	62F	Neg	A Positive	None, extended care admit	5	83.09	325.2	44.8	83.09	325.2	44.8
		56	53M	Neg	Unknown	None, Hip pain	1	17.47	8.803	16.76	17.47	8.803	16.76	15.445	9.6165	15.975
		56	53M	Neg	Unknown	None, Hip pain	2	13.42	10.43	15.19	13.42	10.43	15.19
		57	75M	Neg	B Positive	SOB	5	6.108	5.731	9.856	6.108	5.731	9.856	12.8643	8.90233	15.5753
		57	75M	Neg	B Positive	SOB	6	7.045	6.606	10.52	7.045	6.606	10.52
		57	75M	Neg	B Positive	SOB	7	25.44	14.37	26.35	25.44	14.37	26.35
		58	31M	Neg	B Positive	SOB, Productive cough, Sepsis (bacteremia)	19	27.56	117.6	20.96	27.56	117.6	20.96	26.295	235.5	19.13
		58	31M	Neg	B Positive	SOB, Productive cough, Sepsis (bacteremia)	20	25.03	353.4	17.3	25.03	353.4	17.3
		60	90M (Dcsd)	Neg	AB Positive	None, screen for SNF placement	-2	60.35	53.11	23.61	64.845	55.49	32.7	50.1389	38.2567	23.9594
		60	90M (Dcsd)	Neg	AB Positive	None, screen for SNF placement	-2	69.34	57.87	41.79
		60	90M (Dcsd)	Neg	AB Positive	None, screen for SNF placement	0	30.77	22.51	20.6	39.975	29.26	22.495
		60	90M (Dcsd)	Neg	AB Positive	None, screen for SNF placement	0	49.18	36.01	24.39
		60	90M (Dcsd)	Neg	AB Positive	None, screen for SNF placement	1	51	35.88	17.03	45.5967	30.02	16.6833
		60	90M (Dcsd)	Neg	AB Positive	None, screen for SNF placement	1	54.97	37.67	16.99
		60	90M (Dcsd)	Neg	AB Positive	None, screen for SNF placement	1	30.82	16.51	16.03
		61	71F	Neg	O Positive	fever, dizziness, fatigue, n/v/d, cough, SOB, headache, generalized weakness	15	16.68	71.99	14.41	15.985	71.99	12.295	15.985	71.99	12.295
		61	71F	Neg	O Positive	fever, dizziness, fatigue, n/v/d, cough, SOB, headache, generalized weakness	15	15.29		10.18
		62	44M	Neg	A Positive	None, Dialysis	0	15.22	61.58	54.41	15.22	61.58	54.41	14.315	84.44	36.485
		62	44M	Neg	A Positive	None, Dialysis	1	13.41	107.3	18.56	13.41	107.3	18.56
		63	63M	Neg	A Negative	SOB, Tracheostomy displacement	2	25.13	37.08	30.24	25.13	37.08	30.24	27.44	41.405	28.81
		63	63M	Neg	A Negative	SOB, Tracheostomy displacement	4	29.75	45.73	27.38	29.75	45.73	27.38
		64	80F	Neg	O Negative	Cough, SOB, CHF, HAP	40	9.255	15.01	5.015	9.255	15.01	5.015	9.86675	15.0525	5.127
		64	80F	Neg	O Negative	Cough, SOB, CHF, HAP	42	7.557	12.74	4.174	10.4785	15.095	5.239
		64	80F	Neg	O Negative	Cough, SOB, CHF, HAP	42	13.4	17.45	6.304
		65	70F	Neg	O Negative	SOB on exertion, Afib, cardiac disease	1	12.17	9.231	3.289	12.17	9.231	3.289	11.93	7.777	3.212
		65	70F	Neg	O Negative	SOB on exertion, Afib, cardiac disease	2	12.51	7.494	3.235	12.51	7.494	3.235
		65	70F	Neg	O Negative	SOB on exertion, Afib, cardiac disease	3	11.11	6.606	3.112	11.11	6.606	3.112
		66	78M	Neg	A Negative	None, SNF placememt	18	51.47	19.72	15.51	54.05	22.145	15.43	55.332	22.962	16.158
		66	78M	Neg	A Negative	None, SNF placememt	18	56.63	24.57	15.35
		66	78M	Neg	A Negative	None, SNF placememt	19	52.74	23.77	15.16	53.565	22.395	15.29
		66	78M	Neg	A Negative	None, SNF placememt	19	54.39	21.02	15.42
		66	78M	Neg	A Negative	None, SNF placememt	20	49.66	23.13	14.25	53.92	25.115	15.36
		66	78M	Neg	A Negative	None, SNF placememt	20	58.18	27.1	16.47
		66	78M	Neg	A Negative	None, SNF placememt	21	58.49	24.77	17.38	53.56	22.835	17.365
		66	78M	Neg	A Negative	None, SNF placememt	21	48.63	20.9	17.35
		66	78M	Neg	A Negative	None, SNF placememt	22	64.24	24.53	18.15	61.565	22.32	17.345
		66	78M	Neg	A Negative	None, SNF placememt	22	58.89	20.11	16.54
		67	32F	Neg	O Positive	abd pain	0	21.7	29.2	19.62	20.655	24.26	17.695	20.655	24.26	17.695
		67	32F	Neg	O Positive	abd pain	0	19.61	19.32	15.77
		68	92F (Dcsd)	Neg	O Positive	Cough, SOB, Fever - pneumonia	1	11.99	10.75	6.944	11.99	10.75	6.944	13.3933	9.92267	8.132
		68	92F (Dcsd)	Neg	O Positive	Cough, SOB, Fever - pneumonia	3	15.17	9.913	9.21	15.17	9.913	9.21
		68	92F (Dcsd)	Neg	O Positive	Cough, SOB, Fever - pneumonia	4	13.02	9.105	8.242	13.02	9.105	8.242
		69	75F	Neg	O Positive	Cough, SOB, CHF	2	4.398	7.793	2.904	4.398	7.793	2.904	4.1255	8.109	3.60475
		69	75F	Neg	O Positive	Cough, SOB, CHF	4	4.308	9.323	4.001	4.308	9.323	4.001
		69	75F	Neg	O Positive	Cough, SOB, CHF	5	3.61	7.271	3.445	3.61	7.271	3.445
		69	75F	Neg	O Positive	Cough, SOB, CHF	6	4.186	8.049	4.069	4.186	8.049	4.069
		70	71M	Neg	O Positive	Cough, SOB, COPD	4	12.97	33.46	7.747	12.97	33.46	7.747	11.5075	25.23	6.74975
		70	71M	Neg	O Positive	Cough, SOB, COPD	5	10.13	26.16	7.914	10.13	26.16	7.914
		70	71M	Neg	O Positive	Cough, SOB, COPD	6	11.35	17.66	6.528	11.35	17.66	6.528
		70	71M	Neg	O Positive	Cough, SOB, COPD	7	11.58	23.64	4.81	11.58	23.64	4.81
		71	46F	Neg	Unknown	Subj fever, pre-op, perianal abscess/fistula	0	16.93	64.75	25.08	16.93	64.75	25.08	16.185	69.74	22.845
		71	46F	Neg	Unknown	Subj fever, pre-op, perianal abscess/fistula	1	15.44	74.73	20.61	15.44	74.73	20.61
		72	84F	Neg	A Positive	fever, weakness	2	13.17	5.01	7.017	13.17	5.01	7.017	13.17	5.01	7.017
		73	81F (Dcsd)	neg	O Positive	Difficulty swallowing, weight loss, COVID mecial impact	1	13.82	8.378	19.46	13.82	8.378	19.46	13.82	8.378	19.46
		76	51M	Neg	O Positive	None, preop, SNF	9	14.68	20.53	12.38	14.68	20.53	12.38	14.485	20.4225	12.3475
		76	51M	Neg	O Positive	None, preop, SNF	10	14.67	17.46	12.22	14.67	17.46	12.22
		76	51M	Neg	O Positive	None, preop, SNF	11	13.89	30.93	11.76	13.89	30.93	11.76
		76	51M	Neg	O Positive	None, preop, SNF	12	14.7	12.77	13.03	14.7	12.77	13.03
		77	74F	Neg	Unknown	fever, malaise	4	4.023	8.589	3.651	4.023	8.589	3.651	2.92	9.786	3.04367
		77	74F	Neg	Unknown	fever, malaise	5	2.127	9.259	2.987	2.127	9.259	2.987
		77	74F	Neg	Unknown	fever, malaise	6	2.61	11.51	2.493	2.61	11.51	2.493
		78	72M	Neg	A Positive	SOB, Chest Pain	0	49.94	53.53	23.14	49.94	53.53	23.14	45.98	44.72	22.5033
		78	72M	Neg	A Positive	SOB, Chest Pain	2	45.2	42.5	26.19	45.2	42.5	26.19
		78	72M	Neg	A Positive	SOB, Chest Pain	3	42.8	38.13	18.18	42.8	38.13	18.18
		79	87F	Neg	O Negative	Fever, post-op, s/p fall, SNF placement	-1	9.553	23.76	5.009	9.553	23.76	5.009	8.79167	19.27	4.007
		79	87F	Neg	O Negative	Fever, post-op, s/p fall, SNF placement	0	8.366	17.43	3.483	8.366	17.43	3.483
		79	87F	Neg	O Negative	Fever, post-op, s/p fall, SNF placement	1	8.456	16.62	3.529	8.456	16.62	3.529
		80	36F	Neg	O Positive	SOB, Productive cough	2	35.59	21.76	20.2	38.655	22.65	21.375	29.1092	25.6083	16.543
		80	36F	Neg	O Positive	SOB, Productive cough	2	41.72	23.54	22.55
		80	36F	Neg	O Positive	SOB, Productive cough	3	33.04	23.49	17.64	33.04	23.49	17.64
		80	36F	Neg	O Positive	SOB, Productive cough	5	31.19	33.03	21.25	33.14	31.195	20.65
		80	36F	Neg	O Positive	SOB, Productive cough	5	35.09	29.36	20.05
		80	36F	Neg	O Positive	SOB, Productive cough	6	31.29	24.19	16.76	31.29	24.19	16.76
		80	36F	Neg	O Positive	SOB, Productive cough	8	15.61	22.93	8.813	15.61	22.93	8.813
		80	36F	Neg	O Positive	SOB, Productive cough	9	18.27	40.85	14.26	22.92	29.195	14.02
		80	36F	Neg	O Positive	SOB, Productive cough	9	27.57	17.54	13.78
		81	57M	Neg	AB Positive	Fever, rigors, RUQ pain	22	23.37	23.17	13.16	23.78	28.21	11.635	27.018	32.054	11.609
		81	57M	Neg	AB Positive	Fever, rigors, RUQ pain	22	24.19	33.25	10.11
		81	57M	Neg	AB Positive	Fever, rigors, RUQ pain	23	29.34	38.83	11.11	29.34	38.83	11.11
		81	57M	Neg	AB Positive	Fever, rigors, RUQ pain	24	24.89	33.21	12.1	24.89	33.21	12.1
		81	57M	Neg	AB Positive	Fever, rigors, RUQ pain	25	29.36	27.06	13.01	29.36	27.06	13.01
		81	57M	Neg	AB Positive	Fever, rigors, RUQ pain	26	27.72	32.96	10.19	27.72	32.96	10.19
		82	58F	Neg	O Positive	Cough, chills	5	20.42	35.88	15.03	20.42	35.88	15.03	19.535	29.71	13.28
		82	58F	Neg	O Positive	Cough, chills	7	18.65	23.54	11.53	18.65	23.54	11.53

## Sheet: All unformatted for demographic
		Unique PT #	Age	Pos/Neg	Blood Type	Symptoms	Days since symptom onset	RBD AUC	N AUC	S AUC	Av technicals			Average post-ten days			Age	Deceased? (1D, 0S)	Sex (Female 1, Male 0)	Pos/Neg
		1	61M	Pos	B Positive	weakness, nausea, vomitting, diarrhea	7	3020	3362	7994	1035.36	1153.27	2686.75	5977.66	11047	8226.2	61	0	0	1
		4	55M	Neg	A Negative	SOB, wheezing, pulmonary edema, CHF	1	28.63	49.99	11.07
		2	89F	Pos	O Positive	SOB, Hypoxia, cough	5	23.45	32.02	3.17	23.45	32.02	3.17	7	7	7
		6	75F	Neg	A Positive	None, syncope, placement	4	18.65	103.9	9.796	18.65	103.9	9.796
		6	75F	Neg	A Positive	None, syncope, placement	5	18.17	92.88	10.15	18.17	92.88	10.15
		6	75F	Neg	A Positive	None, syncope, placement	6	14.04	55.54	7.286	14.04	55.54	7.286
		2	89F	Pos	O Positive	SOB, Hypoxia, cough	4	5.268	36.18	2.663	5.268	36.18	2.663	760.27	646.888	198.805	89	0	1	1
		11	79F	Neg	O Positive	None	1	29.88	30.43	13.58	29.88	30.43	13.58
		11	79F	Neg	O Positive	None	2	34.85	29.7	17.09	34.85	29.7	17.09
		11	79F	Neg	O Positive	None	3	37.34	26.89	16.83	37.34	26.89	16.83
		11	79F	Neg	O Positive	None	5	20.91	36.36	3.861	23.705	39.3125	9.41525
		11	79F	Neg	O Positive	None	5	23.81	39.04	10.38
		11	79F	Neg	O Positive	None	5	25.36	43.03	12.21
		11	79F	Neg	O Positive	None	5	24.74	38.82	11.21
		11	79F	Neg	O Positive	None	6	19.48	33.45	8.64	19.48	33.45	8.64
		11	79F	Neg	O Positive	None	7	16.38	124.1	8.495	16.38	124.1	8.495
		11	79F	Neg	O Positive	None	8	19.68	33.33	8.789	19.68	33.33	8.789
		11	79F	Neg	O Positive	None	28	24.82	31.73	15.53	24.82	31.73	15.53
		11	79F	Neg	O Positive	None	29	21.75	27.77	15.84	21.75	27.77	15.84
		3	79M	Pos	A Positive	sore throat, fever	4	47.95	50.76	33.31	47.95	50.76	33.31	9	9	9
		3	79M	Pos	A Positive	sore throat, fever	3	43.86	54.8	33.9	43.86	54.8	33.9	1836.7	7638.34	3126.02	79	0	0	1
		13	15F	Neg	O Negative	neutropenic fever	2	24.11	30.59	10.6	24.11	30.59	10.6
		13	15F	Neg	O Negative	neutropenic fever	3	24.82	20.76	10.14	24.82	20.76	10.14
		13	15F	Neg	O Negative	neutropenic fever	4	22.3	37.54	9.005	22.3	37.54	9.005
		13	15F	Neg	O Negative	neutropenic fever	5	18.32	40.89	11.13	18.32	40.89	11.13
		13	15F	Neg	O Negative	neutropenic fever	6	20.35	87.04	8.464	20.35	87.04	8.464
		13	15F	Neg	O Negative	neutropenic fever	7	7.253	32.15	10.47	7.253	32.15	10.47
		13	15F	Neg	O Negative	neutropenic fever	8	21.04	32.27	10.13	21.04	32.27	10.13
		4	55M	Neg	A Negative	SOB, wheezing, pulmonary edema, CHF	1	28.29	57.16	11.76	28.29	57.16	11.76	28.29	57.16	11.76	55	0	0	0
		5	76F	Pos	A Positive	None (1st test)	0	10.37	56250	9.381	21.83	28157.1	16.5805	1392.47	3783.65	4798.62	76	0	1	1
		15	59M	Neg	O Positive	None (pre-op)	1	4.423	69.25	4.695	4.423	69.25	4.695
		6	75F	Neg	A Positive	None, syncope, placement	3	14.76	49.3	9.545	14.76	49.3	9.545	11.1717	54.74	10.7257	75	0	1	0
		16	63F	Neg	B Positive	SOB, Increased O2 requirments, chest pain	1	7.189	55.03	4.983	7.5835	60.18	11.9065
		16	63F	Neg	B Positive	SOB, Increased O2 requirments, chest pain	1	7.978	65.33	18.83
		7	91F	Pos	Unknown	Fever, cough	12	5949	3341	28916	4800	2129.5	14680.2	4052.75	5882.95	6104.79	91	0	1	1
		17	69M	Neg	A Positive	SOB, tachy, hypotension, aches	3	34.07	53.87	45.34	34.07	53.87	45.34
		17	69M	Neg	A Positive	SOB, tachy, hypotension, aches	5	79.03	55.51	6589	79.03	55.51	6589
		9	55M	Pos	O Positive	Hemoptysis, SOB, soft-watery stool	5	10.68	23.39	7.171	12.17	23.2	7.1835	x	x	x	55	0	0	1
		18	52M	Neg	A Positive	None - Pre-op screen	1	29.11	12.76	6.408	29.11	12.76	6.408
		10	94M (Dcsd)	Pos	B Positive	None, S/p fall, COVID neg 3/24	11	11137	2878	11600	14183.7	3118	6337.67	12661.3	1670.71	7631.96	94	1	0	1
		19	88F	Neg	B Positive	Febrile, Blood culture positive	4	4.225	3.952	4.569	4.225	3.952	4.569
		11	79F	Neg	O Positive	None	0	36.21	31.34	17.57	36.21	31.34	17.57	29.483	39.3004	1784.72	79	0	1	0
		20	61M	Neg	O Positive	mild chronic cough, sinus drainage, Chest pain	7	20.04	71.9	18.52	17.9867	63.3667	15.1567
		20	61M	Neg	O Positive	mild chronic cough, sinus drainage, Chest pain	7	16.78	67.78	15.3
		20	61M	Neg	O Positive	mild chronic cough, sinus drainage, Chest pain	7	17.14	50.42	11.65
		12	17F	Neg	Unknown	Chest pain	0	13.13	15.54	12.09	13.13	15.54	12.09	13.13	15.54	12.09	17	0	1	0
		13	15F	Neg	O Negative	neutropenic fever	1	28.4	21.52	12.79	28.4	21.52	12.79	33.7074	40.8313	2846.59	15	0	1	0
		14	54M	Neg	O Positive	SOB	2	8.087	17.46	6.291	8.087	17.46	6.291	8.087	17.46	6.291	54	0	0	0
		23	77M	Neg	O Positive	Fever, cough	26	29.11	45.48	4346	29.11	45.48	4346
		23	77M	Neg	O Positive	Fever, cough	27	57.72	54.79	7837	57.72	54.79	7837
		23	77M	Neg	O Positive	Fever, cough	36	65.28	57.83	33.96	45.22	64.9067	2030.87
		23	77M	Neg	O Positive	Fever, cough	36	32.84	54.84	40.65
		23	77M	Neg	O Positive	Fever, cough	36	37.54	82.05	6018
		15	59M	Neg	O Positive	None (pre-op)	-1	6.378	66.58	5.562	6.378	66.58	5.562	6.378	66.58	5.562	59	0	0	0
		24	30M (Dcsd)	Neg	A Negative	Pre-op	-2	10.38	44.29	5.789
		24	30M (Dcsd)	Neg	A Negative	Pre-op	-1	10.08	31.46	5.905	10.08	31.46	5.905
		24	30M (Dcsd)	Neg	A Negative	Pre-op	0	11.01	28.87	6.243	9.474	30.875	5.8425
		24	30M (Dcsd)	Neg	A Negative	Pre-op	0	7.938	32.88	5.442
		16	63F	Neg	B Positive	SOB, Increased O2 requirments, chest pain	0	9.506	64.01	5.343	9.506	64.01	5.343	20.148	57.445	14.3315	63	0	1	0
		26	25M	Neg	B Positive	SOB, cough, LE edema, CHF	26	30.79	50.88	23.32	30.79	50.88	23.32
		26	25M	Neg	B Positive	SOB, cough, LE edema, CHF	27	6.645	49.62	22.28	6.645	49.62	22.28
		17	69M	Neg	A Positive	SOB, tachy, hypotension, aches	0	44.81	121.1	95.94	44.81	121.1	95.94	25.794	86.825	50.7295	69	0	0	0
		18	52M	Neg	A Positive	None - Pre-op screen	0	6.778	52.55	5.519	6.778	52.55	5.519	19.789	61.945	9.4145	52	0	0	0
		28	78M (Dcsd)	Neg	O Positive	tachypnea/respiratory distress, bladder spasm, bloody urine, bowel incontinence, SOB and presyncope	1	32.8	71.34	13.31	32.8	71.34	13.31
		28	78M (Dcsd)	Neg	O Positive	tachypnea/respiratory distress, bladder spasm, bloody urine, bowel incontinence, SOB and presyncope	2	21.72	69.54	11.13	21.72	69.54	11.13
		28	78M (Dcsd)	Neg	O Positive	tachypnea/respiratory distress, bladder spasm, bloody urine, bowel incontinence, SOB and presyncope	3	22.95	65.77	12.46	22.95	65.77	12.46
		28	78M (Dcsd)	Neg	O Positive	tachypnea/respiratory distress, bladder spasm, bloody urine, bowel incontinence, SOB and presyncope	5	25.03	74.71	12.8	25.03	74.71	12.8
		19	88F	Neg	B Positive	Febrile, Blood culture positive	1	2.752	1.39	3.982	2.752	1.39	3.982	2.752	1.39	3.982	88	0	1	0
		29	68F	Neg	Unknown	SOB, hypoxia (hx COPD)	1	14.84	29.4	39.87
		29	68F	Neg	Unknown	SOB, hypoxia (hx COPD)	1	9.527	68.95	40.46
		29	68F	Neg	Unknown	SOB, hypoxia (hx COPD)	2	16.13	32.71	56.35	16.13	32.71	56.35
		20	61M	Neg	O Positive	mild chronic cough, sinus drainage, Chest pain	6	23.28	68.12	15.55	23.28	68.12	15.55	23.28	68.12	15.55	61	0	0	0
		31	62F (Dcsd)	Neg	Unknown	Resp failure, intubated, COPD	54	8.237	29.85	5.68
		31	62F (Dcsd)	Neg	Unknown	Resp failure, intubated, COPD	54	6.813	23.17	5.837
		31	62F (Dcsd)	Neg	Unknown	Resp failure, intubated, COPD	54	5.031	21.3	5.236
		31	62F (Dcsd)	Neg	Unknown	Resp failure, intubated, COPD	55	4.665	25.39	5.594	7.312	24.69	5.76175
		31	62F (Dcsd)	Neg	Unknown	Resp failure, intubated, COPD	55	7.188	28.22	5.668
		31	62F (Dcsd)	Neg	Unknown	Resp failure, intubated, COPD	55	6.995	21.98	6.262
		31	62F (Dcsd)	Neg	Unknown	Resp failure, intubated, COPD	55	10.4	23.17	5.523
		21	20M	Neg	Unknown	SOB	3	40.23	43	27.49	40.23	43	27.49	40.23	43	27.49	20	0	0	0
		32	39F	Neg	O Positive	SOB, Cough, healthcare worker, comorbidities	11	24.62	32.26	14.34	24.62	32.26	14.34
		22	71M	Neg	B Positive	Febrile	3	24.39	37.86	16.44	24.39	37.86	16.44	24.39	37.86	16.44	71	0	0	0
		33	77M	Neg	A Positive	SOB, Hypoxia (Hx COPD)	4	51.09	34.71	25.96	53.215	39.38	112.98
		33	77M	Neg	A Positive	SOB, Hypoxia (Hx COPD)	4	55.34	44.05	200
		33	77M	Neg	A Positive	SOB, Hypoxia (Hx COPD)	5	26.11	36.73	32.26	26.11	36.73	32.26
		23	77M	Neg	O Positive	Fever, cough	25	28.31	97.79	30.41	28.31	97.79	30.41	25.17	41.7333	25.38	77	0	0	0
		35	47F	Neg	A Positive	None preop	5	24.37	12.59	22.63	24.37	12.59	22.63
		35	47F	Neg	A Positive	None preop	6	22.83	14.82	23.1	22.83	14.82	23.1
		24	30M (Dcsd)	Neg	A Negative	Pre-op	-2	12.27	29.97	5.606	8.213	20.43	35.743	4.84233	18.6133	34.575	30	1	0	0
		36	66F	Neg	O Positive	Seizure, COVID r/o	4	4.156	10.89	65.88	4.156	10.89	65.88
		36	66F	Neg	O Positive	Seizure, COVID r/o	5	2.158	24.52	2.102	2.158	24.52	2.102
		25	74M	Pos	O Positive	SOB, hypoxia	16	4194	5923	8015	4194	5923	8015	12528.2	11071.1	16791	74	0	0	1
		39	49F (Dcsd)	Neg	A Positive	Placement COVID r/o	4	22.51	15.82	9.676	22.51	15.82	9.676
		25	74M	Pos	O Positive	SOB, hypoxia	18	4027	4945	6987	4027	4945	6987	13	13	13
		40	22M	Neg	A Positive	Pre-op	1		82.81	11.85	0	82.81	11.85
		26	25M	Neg	B Positive	SOB, cough, LE edema, CHF	25	31.9	41.71	23.72	31.9	41.71	23.72	19.791	28.44	2122.86	25	0	0	0
		27	29M	Neg	A Positive	SOB, cough, body aches	-28	7.682	15.17	4222	7.682	15.17	4222	7.682	15.17	4222	29	0	0	0
		42	69M	Neg	Unknown	None, SDH, pre-op	6	15.27	19.88	12.91	15.27	19.88	12.91
		42	69M	Neg	Unknown	None, SDH, pre-op	8	12.89	20.5	12.15	12.89	20.5	12.15
		28	78M (Dcsd)	Neg	O Positive	tachypnea/respiratory distress, bladder spasm, bloody urine, bowel incontinence, SOB and presyncope	0	22.56	579.2	13.02	22.56	579.2	13.02	16.0003	168.16	14.7579	78	1	0	0
		43	20F	Neg	B Negative	Syncope, seizure, COVID exposure over weekend	1	30.32	59.12	26.5	30.32	59.12	26.5
		29	68F	Neg	Unknown	SOB, hypoxia (hx COPD)	1	18.62	31.85	46.05	8.29333	18.659	16.9497	4.55058	12.9565	5.92067	68	0	1	0
		44	77F	Neg	A Positive	fever, cough, acute appendicitis	8	2.828	15.66	2.562	2.828	15.66	2.562
		44	77F	Neg	A Positive	fever, cough, acute appendicitis	9	3.432	8.467	2.237	3.432	8.467	2.237
		44	77F	Neg	A Positive	fever, cough, acute appendicitis	11	3.649	9.04	1.934	3.649	9.04	1.934
		44	77F	Neg	A Positive	fever, cough, acute appendicitis	12	4.362	9.904	2.062	4.362	9.904	2.062
		30	72M (Dcsd)	Pos	Unknown	hypotensive	7	72.06	32.1	94.7	72.06	32.1	94.7	4116.32	32956.7	7429.22	72	1	0	1
		45	75M	Neg	O Positive	None, pre-op	1	11.88	29.64	25.8	11.88	29.64	25.8
		45	75M	Neg	O Positive	None, pre-op	2	10.4	32.07	26.15	10.4	32.07	26.15
		30	72M (Dcsd)	Pos	Unknown	hypotensive	8	2533	84.81	71.29	2533	84.81	71.29	32	32	32
		46	66M	Neg	A Positive	None, Pre-op	0	9.28	37	7.562	9.28	37	7.562
		46	66M	Neg	A Positive	None, Pre-op	1	6.41	29.38	9.834	6.41	29.38	9.834
		31	62F (Dcsd)	Neg	Unknown	Resp failure, intubated, COPD	54	4.148	22.16	3.453	31.466	51.2833	17.061	28.2842	52.7406	18.3278	62	1	1	0
		48	63M	Neg	Unknown	SOB, Chest Pain	2	42.53	106.3	26.05	42.53	106.3	26.05
		48	63M	Neg	Unknown	SOB, Chest Pain	3	47.72	25.39	21.68	47.72	25.39	21.68
		32	39F	Neg	O Positive	SOB, Cough, healthcare worker, comorbidities	10	19.74	31.87	12.66	19.74	31.87	12.66	19.74	31.87	12.66	39	0	1	0
		33	77M	Neg	A Positive	SOB, Hypoxia (Hx COPD)	3	25.68	86.98	26.99	25.68	86.98	26.99	11.8603	37.1487	12.9437	77	0	0	0
		50	47F	Neg	O Positive	ARDS following surgery	33	2.569	14.62	5.526	2.569	14.62	5.526
		50	47F	Neg	O Positive	ARDS following surgery	35	7.332	9.846	6.315	7.332	9.846	6.315
		34	76M	Pos	Unknown	SOB	7	23.49	97.93	40.86	861.745	906.465	1258.93	1185.75	1235.58	5830.8	76	0	0	1
		51	91M	Neg	O Positive	None, rehab placement	-1	8.883	5.284	3.703	8.8265	5.1825	3.434
		51	91M	Neg	O Positive	None, rehab placement	-1	8.77	5.081	3.165
		35	47F	Neg	A Positive	None preop	4	31.5	7.897	12.13	31.5	7.897	12.13	18.561	17.5223	8.46467	47	0	1	0
		54	56M	Neg	A Negative	SOB	4	8.323	24.84	6.226	8.323	24.84	6.226
		54	56M	Neg	A Negative	SOB	5	15.86	19.83	7.038	15.86	19.83	7.038
		54	56M	Neg	A Negative	SOB	6	15.2	22.64	6.788	15.2	22.64	6.788
		54	56M	Neg	A Negative	SOB	8	7.665	27.34	4.161	7.665	27.34	4.161
		54	56M	Neg	A Negative	SOB	9	10.69	22.77	4.301	10.69	22.77	4.301
		54	56M	Neg	A Negative	SOB	10	5.413	35.52	5.188	5.413	35.52	5.188
		54	56M	Neg	A Negative	SOB	11	7.635	23.64	29.2	7.635	23.64	29.2
		36	66F	Neg	O Positive	Seizure, COVID r/o	1	2.494	63.12	2.088	2.494	63.12	2.088	50.348	224.407	32.706	66	0	1	0
		55	62F	Neg	A Positive	None, extended care admit	4	65.46	284.9	51.23	65.46	284.9	51.23
		55	62F	Neg	A Positive	None, extended care admit	5	83.09	325.2	44.8	83.09	325.2	44.8
		37	47F	Pos	O Positive	SOB, hypoxia, cough, fever, mailaise	27	1086	1741	2700	2763.33	2219	3168.67	6889.3	6313.5	9087.23	47	0	1	1
		56	53M	Neg	Unknown	None, Hip pain	2	13.42	10.43	15.19	13.42	10.43	15.19
		38	63M	Pos	A Positive	SOB, Increased work of breathing, fever	6	130.1	702	336.5	100.25	367.525	174.405	4689.33	24014.7	9276.17	63	0	0	1
		57	75M	Neg	B Positive	SOB	6	7.045	6.606	10.52	7.045	6.606	10.52
		57	75M	Neg	B Positive	SOB	7	25.44	14.37	26.35	25.44	14.37	26.35
		39	49F (Dcsd)	Neg	A Positive	Placement COVID r/o	0	24.39	11.99	6.936	24.39	11.99	6.936	24.71	182.695	12.118	49	1	1	0
		58	31M	Neg	B Positive	SOB, Productive cough, Sepsis (bacteremia)	20	25.03	353.4	17.3	25.03	353.4	17.3
		40	22M	Neg	A Positive	Pre-op	0	17.81	64.72	13.95	17.81	64.72	13.95	17.81	64.72	13.95	22	0	0	0
		60	90M (Dcsd)	Neg	AB Positive	None, screen for SNF placement	-2	69.34	57.87	41.79
		60	90M (Dcsd)	Neg	AB Positive	None, screen for SNF placement	0	30.77	22.51	20.6	39.975	29.26	22.495
		60	90M (Dcsd)	Neg	AB Positive	None, screen for SNF placement	0	49.18	36.01	24.39
		60	90M (Dcsd)	Neg	AB Positive	None, screen for SNF placement	1	51	35.88	17.03	45.5967	30.02	16.6833
		60	90M (Dcsd)	Neg	AB Positive	None, screen for SNF placement	1	54.97	37.67	16.99
		60	90M (Dcsd)	Neg	AB Positive	None, screen for SNF placement	1	30.82	16.51	16.03
		41	44M	Neg	Unknown	None, Pre-op	0	21.28	47.5	28.87	21.28	47.5	28.87	21.28	47.5	28.87	44	0	0	0
		61	71F	Neg	O Positive	fever, dizziness, fatigue, n/v/d, cough, SOB, headache, generalized weakness	15	15.29		10.18
		42	69M	Neg	Unknown	None, SDH, pre-op	5	14.94	24.16	16.12	14.94	24.16	16.12	14.175	65.73	17.34	69	0	0	0
		62	44M	Neg	A Positive	None, Dialysis	1	13.41	107.3	18.56	13.41	107.3	18.56
		43	20F	Neg	B Negative	Syncope, seizure, COVID exposure over weekend	0	27	53.72	1661	27	53.72	1661	28.375	49.725	844.19	20	0	1	0
		63	63M	Neg	A Negative	SOB, Tracheostomy displacement	4	29.75	45.73	27.38	29.75	45.73	27.38
		44	77F	Neg	A Positive	fever, cough, acute appendicitis	7	5.046	10.94	3.073	5.046	10.94	3.073	10.2148	25.415	12.224	77	0	1	0
		64	80F	Neg	O Negative	Cough, SOB, CHF, HAP	42	7.557	12.74	4.174	10.4785	15.095	5.239
		64	80F	Neg	O Negative	Cough, SOB, CHF, HAP	42	13.4	17.45	6.304
		45	75M	Neg	O Positive	None, pre-op	-1	15.12	50.21	28.36	15.12	50.21	28.36	12.9133	21.4367	11.569	75	0	0	0
		65	70F	Neg	O Negative	SOB on exertion, Afib, cardiac disease	2	12.51	7.494	3.235	12.51	7.494	3.235
		65	70F	Neg	O Negative	SOB on exertion, Afib, cardiac disease	3	11.11	6.606	3.112	11.11	6.606	3.112
		46	66M	Neg	A Positive	None, Pre-op	-1	14.73	42.48	13.82	14.73	42.48	13.82	34.1475	32.4375	14.555	66	0	0	0
		66	78M	Neg	A Negative	None, SNF placememt	18	56.63	24.57	15.35
		66	78M	Neg	A Negative	None, SNF placememt	19	52.74	23.77	15.16	53.565	22.395	15.29
		66	78M	Neg	A Negative	None, SNF placememt	19	54.39	21.02	15.42
		66	78M	Neg	A Negative	None, SNF placememt	20	49.66	23.13	14.25	53.92	25.115	15.36
		66	78M	Neg	A Negative	None, SNF placememt	20	58.18	27.1	16.47
		66	78M	Neg	A Negative	None, SNF placememt	21	58.49	24.77	17.38	53.56	22.835	17.365
		66	78M	Neg	A Negative	None, SNF placememt	21	48.63	20.9	17.35
		66	78M	Neg	A Negative	None, SNF placememt	22	64.24	24.53	18.15	61.565	22.32	17.345
		66	78M	Neg	A Negative	None, SNF placememt	22	58.89	20.11	16.54
		47	22M	Pos	Unknown	cough	31	21.37	38.46	33.82	21.37	38.46	33.82	21.37	38.46	33.82	47	0	0	1
		67	32F	Neg	O Positive	abd pain	0	19.61	19.32	15.77
		48	63M	Neg	Unknown	SOB, Chest Pain	1	49.13	31.31	22.27	49.13	31.31	22.27	25.7733	16.776	13.2407	63	0	0	0
		68	92F (Dcsd)	Neg	O Positive	Cough, SOB, Fever - pneumonia	3	15.17	9.913	9.21	15.17	9.913	9.21
		68	92F (Dcsd)	Neg	O Positive	Cough, SOB, Fever - pneumonia	4	13.02	9.105	8.242	13.02	9.105	8.242
		49	67M	Neg	O Negative	SOB	1	26.25	45.33	25.58	26.25	45.33	25.58	26.25	45.33	25.58	67	0	0	0
		69	75F	Neg	O Positive	Cough, SOB, CHF	4	4.308	9.323	4.001	4.308	9.323	4.001
		69	75F	Neg	O Positive	Cough, SOB, CHF	5	3.61	7.271	3.445	3.61	7.271	3.445
		69	75F	Neg	O Positive	Cough, SOB, CHF	6	4.186	8.049	4.069	4.186	8.049	4.069
		50	47F	Neg	O Positive	ARDS following surgery	32	4.454	10.23	4.819	4.454	10.23	4.819	8.64467	18.0167	6.42033	47	0	1	0
		70	71M	Neg	O Positive	Cough, SOB, COPD	5	10.13	26.16	7.914	10.13	26.16	7.914
		70	71M	Neg	O Positive	Cough, SOB, COPD	6	11.35	17.66	6.528	11.35	17.66	6.528
		70	71M	Neg	O Positive	Cough, SOB, COPD	7	11.58	23.64	4.81	11.58	23.64	4.81
		51	91M	Neg	O Positive	None, rehab placement	-2	8.671	4.739	3.69	8.671	4.739	3.69	12.0555	39.7345	12.15	91	0	0	0
		71	46F	Neg	Unknown	Subj fever, pre-op, perianal abscess/fistula	1	15.44	74.73	20.61	15.44	74.73	20.61
		54	56M	Neg	A Negative	SOB	3	16.77	20.62	7.876	16.77	20.62	7.876	22.7667	32.7305	129.541	56	0	0	0
		55	62F	Neg	A Positive	None, extended care admit	2	59.1	105.8	715.6	59.1	105.8	715.6	38.285	57.3015	366.18	62	0	1	0
		56	53M	Neg	Unknown	None, Hip pain	1	17.47	8.803	16.76	17.47	8.803	16.76	16.07	13.1315	14.49	53	0	0	0
		76	51M	Neg	O Positive	None, preop, SNF	10	14.67	17.46	12.22	14.67	17.46	12.22
		76	51M	Neg	O Positive	None, preop, SNF	11	13.89	30.93	11.76	13.89	30.93	11.76
		76	51M	Neg	O Positive	None, preop, SNF	12	14.7	12.77	13.03	14.7	12.77	13.03
		57	75M	Neg	B Positive	SOB	5	6.108	5.731	9.856	6.108	5.731	9.856	3.615	8.83333	5.112	75	0	0	0
		77	74F	Neg	Unknown	fever, malaise	5	2.127	9.259	2.987	2.127	9.259	2.987
		77	74F	Neg	Unknown	fever, malaise	6	2.61	11.51	2.493	2.61	11.51	2.493
		58	31M	Neg	B Positive	SOB, Productive cough, Sepsis (bacteremia)	19	27.56	117.6	20.96	27.56	117.6	20.96	36.38	80.05	23.575	31	0	0	0
		78	72M	Neg	A Positive	SOB, Chest Pain	2	45.2	42.5	26.19	45.2	42.5	26.19
		78	72M	Neg	A Positive	SOB, Chest Pain	3	42.8	38.13	18.18	42.8	38.13	18.18
		59	19F	Pos	Unknown	None, Psychosis, admit to long term facility	0	169.5	37851	3961	169.5	37851	3961	x	x	x	19	0	1	0
		79	87F	Neg	O Negative	Fever, post-op, s/p fall, SNF placement	0	8.366	17.43	3.483	8.366	17.43	3.483
		79	87F	Neg	O Negative	Fever, post-op, s/p fall, SNF placement	1	8.456	16.62	3.529	8.456	16.62	3.529
		60	90M (Dcsd)	Neg	AB Positive	None, screen for SNF placement	-2	60.35	53.11	23.61	51.035	38.325	23.08	39.0717	31.0033	20.4567	90	1	0	0
		80	36F	Neg	O Positive	SOB, Productive cough	2	41.72	23.54	22.55
		80	36F	Neg	O Positive	SOB, Productive cough	3	33.04	23.49	17.64	33.04	23.49	17.64
		80	36F	Neg	O Positive	SOB, Productive cough	5	31.19	33.03	21.25	33.14	31.195	20.65
		80	36F	Neg	O Positive	SOB, Productive cough	5	35.09	29.36	20.05
		80	36F	Neg	O Positive	SOB, Productive cough	6	31.29	24.19	16.76	31.29	24.19	16.76
		80	36F	Neg	O Positive	SOB, Productive cough	8	15.61	22.93	8.813	15.61	22.93	8.813
		80	36F	Neg	O Positive	SOB, Productive cough	9	18.27	40.85	14.26	22.92	29.195	14.02
		80	36F	Neg	O Positive	SOB, Productive cough	9	27.57	17.54	13.78
		61	71F	Neg	O Positive	fever, dizziness, fatigue, n/v/d, cough, SOB, headache, generalized weakness	15	16.68	71.99	14.41	20.435	52.62	12.26	20.435	52.62	12.26	71	0	1	0
		81	57M	Neg	AB Positive	Fever, rigors, RUQ pain	22	24.19	33.25	10.11
		81	57M	Neg	AB Positive	Fever, rigors, RUQ pain	23	29.34	38.83	11.11	29.34	38.83	11.11
		81	57M	Neg	AB Positive	Fever, rigors, RUQ pain	24	24.89	33.21	12.1	24.89	33.21	12.1
		81	57M	Neg	AB Positive	Fever, rigors, RUQ pain	25	29.36	27.06	13.01	29.36	27.06	13.01
		81	57M	Neg	AB Positive	Fever, rigors, RUQ pain	26	27.72	32.96	10.19	27.72	32.96	10.19
		62	44M	Neg	A Positive	None, Dialysis	0	15.22	61.58	54.41	15.22	61.58	54.41	16.935	42.56	32.97	44	0	0	0
		82	58F	Neg	O Positive	Cough, chills	7	18.65	23.54	11.53	18.65	23.54	11.53
		63	63M	Neg	A Negative	SOB, Tracheostomy displacement	2	25.13	37.08	30.24	25.13	37.08	30.24	3218.4	1638.54	2053.12	63	0	0	0
		1	61M	Pos	B Positive	weakness, nausea, vomitting, diarrhea	8	2949	4069	5180	6411.67	3240	4076
		1	61M	Pos	B Positive	weakness, nausea, vomitting, diarrhea	9	3596	4057	5629	3918.5	3853	6045
		1	61M	Pos	B Positive	weakness, nausea, vomitting, diarrhea	10	3554	10185	9598	12750.5	10364.5	14404
		1	61M	Pos	B Positive	weakness, nausea, vomitting, diarrhea	11	8555	14284	18036	8602.5	11891	17742.5
		1	61M	Pos	B Positive	weakness, nausea, vomitting, diarrhea	12	17497	13696	20278	17497	13696	20278
		1	61M	Pos	B Positive	weakness, nausea, vomitting, diarrhea	13	9471	17718	34366	9471	17718	34366
		1	61M	Pos	B Positive	weakness, nausea, vomitting, diarrhea	14	5634	36632	15228	10032.7	21952.7	16473.3
		1	61M	Pos	B Positive	weakness, nausea, vomitting, diarrhea	15	8049	12000	13770	8049	12000	13770
		1	61M	Pos	B Positive	weakness, nausea, vomitting, diarrhea	16	8008	18384	11138	8008	18384	11138
		1	61M	Pos	B Positive	weakness, nausea, vomitting, diarrhea	17	6404	10336	5731	6404	10336	5731
		1	61M	Pos	B Positive	weakness, nausea, vomitting, diarrhea	18	4935	10104	5296	4935	10104	5296
		1	61M	Pos	B Positive	weakness, nausea, vomitting, diarrhea	19	6641	11821	27167	6641	11821	27167
		1	61M	Pos	B Positive	weakness, nausea, vomitting, diarrhea	20	4948	16633		4948	16633	0
		1	61M	Pos	B Positive	weakness, nausea, vomitting, diarrhea	21	4332	16594	5293	4332	16594	5293
		1	61M	Pos	B Positive	weakness, nausea, vomitting, diarrhea	22	4875	7549	9958	6260.5	6443.5	8141.5
		1	61M	Pos	B Positive	weakness, nausea, vomitting, diarrhea	23	4191	6157	9969	4191	6157	9969
		1	61M	Pos	B Positive	weakness, nausea, vomitting, diarrhea	24	2756	4655	11656	3452	5161	9540.5
		1	61M	Pos	B Positive	weakness, nausea, vomitting, diarrhea	25	3038	3630	6715	3038	3630	6715
		1	61M	Pos	B Positive	weakness, nausea, vomitting, diarrhea	26	4296	3173	9311	4805.5	3381.5	7511.5
		1	61M	Pos	B Positive	weakness, nausea, vomitting, diarrhea	27	4357	2641	4274	4357	2641	4274
		1	61M	Pos	B Positive	weakness, nausea, vomitting, diarrhea	28	3511	2809	4045	3739	2701.5	4264.5
		1	61M	Pos	B Positive	weakness, nausea, vomitting, diarrhea	29	3190	2872	3733	3190	2872	3733
		1	61M	Pos	B Positive	weakness, nausea, vomitting, diarrhea	30	2030	11.38	5.166	2030	11.38	5.166
		1	61M	Pos	B Positive	weakness, nausea, vomitting, diarrhea	32	2488	11292	10008	2716	8377	6729.5
		1	61M	Pos	B Positive	weakness, nausea, vomitting, diarrhea	33	864.7	87.22	232	1930.35	2237.61	2006.5
		1	61M	Pos	B Positive	weakness, nausea, vomitting, diarrhea	34	2950	4798	4018	3051	5045	4219
		1	61M	Pos	B Positive	weakness, nausea, vomitting, diarrhea	35	2191	2034	6495	2616	2715.5	6817
		64	80F	Neg	O Negative	Cough, SOB, CHF, HAP	40	9.255	15.01	5.015	9.255	15.01	5.015	10.7125	12.1205	4.152	80	0	1	0
		65	70F	Neg	O Negative	SOB on exertion, Afib, cardiac disease	1	12.17	9.231	3.289	12.17	9.231	3.289	9.19833	93.2603	7.12033	70	0	1	0
		2	89F	Pos	O Positive	SOB, Hypoxia, cough	7	9.925	38.15	7.832	9.925	38.15	7.832
		2	89F	Pos	O Positive	SOB, Hypoxia, cough	9	5.5	232.4	10.24	5.5	232.4	10.24
		2	89F	Pos	O Positive	SOB, Hypoxia, cough	14	284.8	2907	391.4	284.8	2907	391.4
		2	89F	Pos	O Positive	SOB, Hypoxia, cough	25	4646	6014	5256	4646	6014	5256
		2	89F	Pos	O Positive	SOB, Hypoxia, cough	26	7914	5782	6439	7914	5782	6439
		2	89F	Pos	O Positive	SOB, Hypoxia, cough	27	4822	5602	4114	4822	5602	4114
		2	89F	Pos	O Positive	SOB, Hypoxia, cough	28	7158	5230	4054	7158	5230	4054
		2	89F	Pos	O Positive	SOB, Hypoxia, cough	29	5065	5242	6765	5065	5242	6765
		2	89F	Pos	O Positive	SOB, Hypoxia, cough	45	5481	3477	11159	5481	3477	11159
		66	78M	Neg	A Negative	None, SNF placememt	18	51.47	19.72	15.51	36.585	24.46	17.565	314.085	2613.13	686.837	78	0	0	0
		67	32F	Neg	O Positive	abd pain	0	21.7	29.2	19.62	29.91	38.12	26.285	29.91	38.12	26.285	32	0	1	0
		3	79M	Pos	A Positive	sore throat, fever	9	38.12	47.04	32.95	41.765	1966.52	2170.97
		3	79M	Pos	A Positive	sore throat, fever	12	98.69	211.2	117	98.69	211.2	117
		3	79M	Pos	A Positive	sore throat, fever	16	258.2	10395	914	282.1	6703	706.95
		3	79M	Pos	A Positive	sore throat, fever	19	280.4	2779	759.2	280.4	2779	759.2
		3	79M	Pos	A Positive	sore throat, fever	21	266.2	5543	903.7	266.2	5543	903.7
		3	79M	Pos	A Positive	sore throat, fever	23	792.8	2696	598.3	792.8	2696	598.3
		3	79M	Pos	A Positive	sore throat, fever	26	583.5	3127	616.3	583.5	3127	616.3
		3	79M	Pos	A Positive	sore throat, fever	31	728.9	3043	952.1	728.9	3043	952.1
		3	79M	Pos	A Positive	sore throat, fever	33	869.6	3758	910.2	869.6	3758	910.2
		3	79M	Pos	A Positive	sore throat, fever	42	6028	9.403	4.5	6028	9.403	4.5
		68	92F (Dcsd)	Neg	O Positive	Cough, SOB, Fever - pneumonia	1	11.99	10.75	6.944	11.99	10.75	6.944	919.213	10264.8	794.481	92	1	1	0
		5	76F	Pos	A Positive	None (1st test)	10	901	4734	1109	940.65	5412.5	1102.5
		5	76F	Pos	A Positive	None (1st test)	12	1805	25371	1274	1805	25371	1274
		5	76F	Pos	A Positive	None (1st test)	14	6920	43440	4128	6920	43440	4128
		5	76F	Pos	A Positive	None (1st test)	15	3724	25253	3431	3724	25253	3431
		5	76F	Pos	A Positive	None (1st test)	16	4175	24205	3641	4175	24205	3641
		5	76F	Pos	A Positive	None (1st test)	17	3871	25841	19849	3871	25841	19849
		5	76F	Pos	A Positive	None (1st test)	18	5252	19426	16593	5252	19426	16593
		69	75F	Neg	O Positive	Cough, SOB, CHF	2	4.398	7.793	2.904	4.398	7.793	2.904	4916.47	20083.7	13115.9	75	0	1	0
		7	91F	Pos	Unknown	Fever, cough	13	4141	3782	19370	4300.5	4036	24737.5
		7	91F	Pos	Unknown	Fever, cough	14	5517	72075	14566	5517	72075	14566
		7	91F	Pos	Unknown	Fever, cough	15	9844	4216	13157	9844	4216	13157
		7	91F	Pos	Unknown	Fever, cough	16	5594	5681	24281	10286.5	5894	16996
		7	91F	Pos	Unknown	Fever, cough	21	17740	4245	22794	17740	4245	22794
		7	91F	Pos	Unknown	Fever, cough	28	20357	5613	24843	20357	5613	24843
		7	91F	Pos	Unknown	Fever, cough	29	11583	3249	5753	11583	3249	5753
		7	91F	Pos	Unknown	Fever, cough	31	24842	3130	14414	24842	3130	14414
		7	91F	Pos	Unknown	Fever, cough	33	16618	2330	22634	16618	2330	22634
		70	71M	Neg	O Positive	Cough, SOB, COPD	4	12.97	33.46	7.747	12.97	33.46	7.747	17.88	44.505	8.73825	71	0	0	0
		9	55M	Pos	O Positive	Hemoptysis, SOB, soft-watery stool	6	18.14	22.36	6.482	18.14	22.36	6.482
		9	55M	Pos	O Positive	Hemoptysis, SOB, soft-watery stool	7	27.62	19.3	6.104	27.62	19.3	6.104
		9	55M	Pos	O Positive	Hemoptysis, SOB, soft-watery stool	8	12.79	102.9	14.62	12.79	102.9	14.62
		71	46F	Neg	Unknown	Subj fever, pre-op, perianal abscess/fistula	0	16.93	64.75	25.08	16.93	64.75	25.08	5411.63	964.875	1973.21	46	0	0	0
		10	94M (Dcsd)	Pos	B Positive	None, S/p fall, COVID neg 3/24	12	10150	1771	5405	10806.3	1865	3921.33
		10	94M (Dcsd)	Pos	B Positive	None, S/p fall, COVID neg 3/24	14	11580	1615	2334	11580	1615	2334
		10	94M (Dcsd)	Pos	B Positive	None, S/p fall, COVID neg 3/24	16	8435	1026	5250	12100.5	1242	6353
		10	94M (Dcsd)	Pos	B Positive	None, S/p fall, COVID neg 3/24	17	11210	1205	7291	11210	1205	7291
		10	94M (Dcsd)	Pos	B Positive	None, S/p fall, COVID neg 3/24	19	6586	1133	13003	6586	1133	13003
		10	94M (Dcsd)	Pos	B Positive	None, S/p fall, COVID neg 3/24	20	13427	1114	6880	13427	1114	6880
		10	94M (Dcsd)	Pos	B Positive	None, S/p fall, COVID neg 3/24	21	17264	2636	17612	21397	2073.67	14935.7
		72	84F	Neg	A Positive	fever, weakness	2	13.17	5.01	7.017	13.17	5.01	7.017	13.17	5.01	7.017	84	0	0	0
		73	81F (Dcsd)	neg	O Positive	Difficulty swallowing, weight loss, COVID mecial impact	1	13.82	8.378	19.46	13.82	8.378	19.46	13.82	8.378	19.46	81	1	1	0
		25	74M	Pos	O Positive	SOB, hypoxia	20	5809	3547	4578	5809	3547	4578
		25	74M	Pos	O Positive	SOB, hypoxia	21	6297	7607	9333	6297	7607	9333
		25	74M	Pos	O Positive	SOB, hypoxia	22	3929	6750	11457	3929	6750	11457
		25	74M	Pos	O Positive	SOB, hypoxia	23	3765	26146	12457	3765	26146	12457
		25	74M	Pos	O Positive	SOB, hypoxia	25	4058	4273	23436	4058	4273	23436
		25	74M	Pos	O Positive	SOB, hypoxia	26	5139	3336	9309	5139	3336	9309
		25	74M	Pos	O Positive	SOB, hypoxia	28	9093	3553	9457	9093	3553	9457
		25	74M	Pos	O Positive	SOB, hypoxia	30	3813	4539	7460	3813	4539	7460
		25	74M	Pos	O Positive	SOB, hypoxia	33	3391	4399	1442	3391	4399	1442
		25	74M	Pos	O Positive	SOB, hypoxia	37	4330	3264	15953	4330	3264	15953
		25	74M	Pos	O Positive	SOB, hypoxia	40	4414	2199	4738	4414	2199	4738
		74	62M (dcsd)	Pos	Unknown	Seizure, fever, Xray atypical pneumonia, found down in home	2	1071	288.2	19.19	1071	288.2	19.19	9186.11	20615.3	28480.8	62	1	0	1
		74	62M (dcsd)	Pos	Unknown	Seizure, fever, Xray atypical pneumonia, found down in home	3	35.78	250.5	74.51	1414.39	416.65	66.73	6	6	6
		30	72M (Dcsd)	Pos	Unknown	hypotensive	9	4452	251.1	100.9	4452	251.1	100.9
		30	72M (Dcsd)	Pos	Unknown	hypotensive	10	208.1	333.7	263.1	208.1	333.7	263.1
		30	72M (Dcsd)	Pos	Unknown	hypotensive	12	609.5	6004	1711	609.5	6004	1711
		30	72M (Dcsd)	Pos	Unknown	hypotensive	13	1340	6966	6395	1340	6966	6395
		30	72M (Dcsd)	Pos	Unknown	hypotensive	14	2153	19763	2272	3317.67	6638.95	775.667
		30	72M (Dcsd)	Pos	Unknown	hypotensive	15	2524	45556	7046	3232.5	27150	3649.76
		30	72M (Dcsd)	Pos	Unknown	hypotensive	16	2620	35877	4411	4506	29432.5	5701.25
		30	72M (Dcsd)	Pos	Unknown	hypotensive	17	2831	40123	3946	5195.5	20999	3759.5
		30	72M (Dcsd)	Pos	Unknown	hypotensive	18	3859	65772	9241	3890.5	41639.5	6500
		30	72M (Dcsd)	Pos	Unknown	hypotensive	19	3546	69225	10380	4274.75	56780.2	12528
		30	72M (Dcsd)	Pos	Unknown	hypotensive	20	1754	51098	11136	2776.5	65649	12270
		30	72M (Dcsd)	Pos	Unknown	hypotensive	21	3384	58672	17517	3655.33	73323.3	12672.3
		30	72M (Dcsd)	Pos	Unknown	hypotensive	22	3682	108525	36489	5730.75	76810.5	15933
		30	72M (Dcsd)	Pos	Unknown	hypotensive	23	3669	116802	6894	3669	116802	6894
		30	72M (Dcsd)	Pos	Unknown	hypotensive	24	2460	90843	14800	2460	90843	14800
		30	72M (Dcsd)	Pos	Unknown	hypotensive	25	3697	39978	11253	3697	39978	11253
		30	72M (Dcsd)	Pos	Unknown	hypotensive	26	7697	47472	13153	7697	47472	13153
		30	72M (Dcsd)	Pos	Unknown	hypotensive	27	3728	33920	4259	3728	33920	4259
		30	72M (Dcsd)	Pos	Unknown	hypotensive	28	3190	33285	17554	5891.5	31578	11424.5
		30	72M (Dcsd)	Pos	Unknown	hypotensive	29	3456	49778	13860	5119.75	36857.2	10196.2
		30	72M (Dcsd)	Pos	Unknown	hypotensive	30	4834	25726	3637	4834	25726	3637
		30	72M (Dcsd)	Pos	Unknown	hypotensive	31	3158	30406	2125	3158	30406	2125
		30	72M (Dcsd)	Pos	Unknown	hypotensive	32	2944	13660	4017	2944	13660	4017
		30	72M (Dcsd)	Pos	Unknown	hypotensive	33	2107	16849	9167	2107	16849	9167
		30	72M (Dcsd)	Pos	Unknown	hypotensive	34	2281	17140	10230	2281	17140	10230
		30	72M (Dcsd)	Pos	Unknown	hypotensive	35	5010	29823	7702	5010	29823	7702
		30	72M (Dcsd)	Pos	Unknown	hypotensive	36	3509	33557	3623	3509	33557	3623
		30	72M (Dcsd)	Pos	Unknown	hypotensive	37	9818	12717	8031	9818	12717	8031
		30	72M (Dcsd)	Pos	Unknown	hypotensive	38	4241	10891	7432	6436.5	14198.5	7780
		30	72M (Dcsd)	Pos	Unknown	hypotensive	39	4120	18444	7293	4120	18444	7293
		30	72M (Dcsd)	Pos	Unknown	hypotensive	40	3612	22291	12200	3612	22291	12200
		30	72M (Dcsd)	Pos	Unknown	hypotensive	41	6268	11016	6280	7165.5	10615.5	7787.5
		30	72M (Dcsd)	Pos	Unknown	hypotensive	42	5728	9.119	4.224	5728	9.119	4.224
		75	75M	Pos	A Positive	cough, SOB	16	2264	2318	2977	4033.33	3603.33	4847.33	4632.17	7525.92	10300.5	75	0	0	1
		34	76M	Pos	Unknown	SOB	8	28.67	91.71	42.18	28.67	91.71	42.18
		34	76M	Pos	Unknown	SOB	9	110.8	127.2	38.91	110.8	127.2	38.91
		34	76M	Pos	Unknown	SOB	10	2937	151.2	53.29	2937	151.2	53.29
		34	76M	Pos	Unknown	SOB	15	433.1	11637	14862	433.1	11637	14862
		34	76M	Pos	Unknown	SOB	17	3148	8018	6845	3148	8018	6845
		34	76M	Pos	Unknown	SOB	20	2228	5554	10490	2228	5554	10490
		76	51M	Neg	O Positive	None, preop, SNF	9	14.68	20.53	12.38	14.68	20.53	12.38	1085.73	1066.15	2996.8	51	0	0	0
		37	47F	Pos	O Positive	SOB, hypoxia, cough, fever, mailaise	28	1800	1844	2466	2088	1866.5	3346.5
		37	47F	Pos	O Positive	SOB, hypoxia, cough, fever, mailaise	29	1056	1261	2345	1185.75	1235.58	5830.8
		37	47F	Pos	O Positive	SOB, hypoxia, cough, fever, mailaise	30	1021	1223	3628	1054.5	1142	2797.5
		37	47F	Pos	O Positive	SOB, hypoxia, cough, fever, mailaise	31	796.8	1152	1974	1098.9	1335	2353
		77	74F	Neg	Unknown	fever, malaise	4	4.023	8.589	3.651	4.023	8.589	3.651	215.341	1356.93	380.117	74	0	1	0
		38	63M	Pos	A Positive	SOB, Increased work of breathing, fever	7	215.1	923.2	334	215.1	923.2	334
		38	63M	Pos	A Positive	SOB, Increased work of breathing, fever	8	426.9	3139	802.7	426.9	3139	802.7
		38	63M	Pos	A Positive	SOB, Increased work of breathing, fever	9	775.8	3695	2862	775.8	3695	2862
		38	63M	Pos	A Positive	SOB, Increased work of breathing, fever	10	3691	4754	2403	3691	4754	2403
		38	63M	Pos	A Positive	SOB, Increased work of breathing, fever	11	2277	14012	4679	2277	14012	4679
		38	63M	Pos	A Positive	SOB, Increased work of breathing, fever	12	914.1	9643	5991	1165.55	11424.5	5530.5
		38	63M	Pos	A Positive	SOB, Increased work of breathing, fever	13	1498	17149	4561	1498	17149	4561
		38	63M	Pos	A Positive	SOB, Increased work of breathing, fever	14	2783	5998	2711	2783	5998	2711
		38	63M	Pos	A Positive	SOB, Increased work of breathing, fever	15	2498	4038	2259	2498	4038	2259
		78	72M	Neg	A Positive	SOB, Chest Pain	0	49.94	53.53	23.14	49.94	53.53	23.14	70.0977	47.7617	553.666	72	0	0	0
		79	87F	Neg	O Negative	Fever, post-op, s/p fall, SNF placement	-1	9.553	23.76	5.009	9.553	23.76	5.009	63.2777	37.4067	551.513	87	0	1	0
		59	19F	Pos	Unknown	None, Psychosis, admit to long term facility	4	150.2	61.83	3113	150.8	65.995	1632.85
		80	36F	Neg	O Positive	SOB, Productive cough	2	35.59	21.76	20.2	29.48	22.465	16.68	2055.54	4289.09	2962.63	36	0	1	0
		81	57M	Neg	AB Positive	Fever, rigors, RUQ pain	22	23.37	23.17	13.16	61.03	296.685	133.38	1407.23	1720.9	1430.91	57	0	0	0
		74	62M (dcsd)	Pos	Unknown	Seizure, fever, Xray atypical pneumonia, found down in home	4	98.69	570.2	253.6	98.69	570.2	253.6
		74	62M (dcsd)	Pos	Unknown	Seizure, fever, Xray atypical pneumonia, found down in home	5	240.7	1195	601	457	1312.5	455.7
		74	62M (dcsd)	Pos	Unknown	Seizure, fever, Xray atypical pneumonia, found down in home	6	457.4	1351	1101	491.15	1244	968.3
		74	62M (dcsd)	Pos	Unknown	Seizure, fever, Xray atypical pneumonia, found down in home	7	1215	4362	2383	1729.5	3306	3031.5
		74	62M (dcsd)	Pos	Unknown	Seizure, fever, Xray atypical pneumonia, found down in home	8	5606	3596	3743	5606	3596	3743
		74	62M (dcsd)	Pos	Unknown	Seizure, fever, Xray atypical pneumonia, found down in home	9	3343	9827	14946	3981	22907	8840.5
		74	62M (dcsd)	Pos	Unknown	Seizure, fever, Xray atypical pneumonia, found down in home	10	6046	5347	9221	6046	5347	9221
		74	62M (dcsd)	Pos	Unknown	Seizure, fever, Xray atypical pneumonia, found down in home	11	9356	1344	1565	9356	1344	1565
		74	62M (dcsd)	Pos	Unknown	Seizure, fever, Xray atypical pneumonia, found down in home	12	9392	22187	35351	9392	22187	35351
		74	62M (dcsd)	Pos	Unknown	Seizure, fever, Xray atypical pneumonia, found down in home	13	9308	29001	31015	9308	29001	31015
		74	62M (dcsd)	Pos	Unknown	Seizure, fever, Xray atypical pneumonia, found down in home	14	9016	13663	46353	10612.7	18769	42735.7
		74	62M (dcsd)	Pos	Unknown	Seizure, fever, Xray atypical pneumonia, found down in home	15	10402	47044	50997	10402	47044	50997
		82	58F	Neg	O Positive	Cough, chills	5	20.42	35.88	15.03	20.42	35.88	15.03	2361.96	5055.69	2200.01	58	0	1	0
		75	75M	Pos	A Positive	cough, SOB	17	3945	3081	2583	4703.5	10075.5	4385
		75	75M	Pos	A Positive	cough, SOB	18	3257	17841	2463	3739	8923.29	1233.95
		75	75M	Pos	A Positive	cough, SOB	19	2471	2364	4218	2968.5	2403.5	4120
																Demographics	Age (yrs)	Outcome D/S	Sex (F/M)	SARS-CoV-2 (+/-)
																Average	61.2025	12.6582	40.5063	18.9873
																SD	20.1961	0.334629	N/A	N/A
																Patient n	79	79	79	79

## Sheet: Cytokine Data
Name	SB#	MIP-1a CCL3	SDF-1a	IL-1b	IL-2	IL-4	IL-5	IP-10 CXCL10	IL-6	IL-8 CXCL8	Exotaxin CCL11	IL-12p70	IL-13	RANTES CCL5	IFNg	GM-CSF	TNFa	MIP-1b CCL4	MCP-1 CCL2	GROa CXCL1	IL-18	Unique PT #	Age	Pos/Neg	Days since symptom onset	Averages	MIP-1a CCL3	SDF-1a	IL-1b	IL-2	IL-4	IL-5	IP-10 CXCL10	IL-6	IL-8 CXCL8	Exotaxin CCL11	IL-12p70	IL-13	RANTES CCL5	IFNg	GM-CSF	TNFa	MIP-1b CCL4	MCP-1 CCL2	GROa CXCL1	IL-18
10-94M (Dcsd)	325	40.2804	426.595	1.91889	7.36235	7.60319	5.37109	26.9093	81.0677	51.4888	6.82894	4.13539	0.351967	92.3347	10.0114	12.6221	2.41462	104.012	510.12	13.9006	14.1716	10	94M (Dcsd)	Pos	19
10-94M (Dcsd)	334	50.1249	295.142	1.53567	6.99152	7.12268	5.37109	23.8602	14.3143	29.8902	7.99315	4.13539	0.099972	115.714	9.82058	12.6221	1.06911	88.4442	263.243	5.77888	14.8556	10	94M (Dcsd)	Pos	16
10-94M (Dcsd)	339	37.0157	357.412	1.72569	6.61665	7.12268	5.37109	18.6846	32.7172	41.0517	3.76995	4.13539	0.351967	63.6437	10.2034	12.6221	1.38942	91.1323	277.629	10.7618	14.8556	10	94M (Dcsd)	Pos	20
10-94M (Dcsd)	344	39.0378	300.358	1.72569	6.61665	6.96322	5.37109	18.1083	32.7172	42.7372	3.15751	3.73641	0.351967	159.807	10.0114	12.6221	0.762921	111.916	218.586	10.9215	15.7181	10	94M (Dcsd)	Pos	21
10-94M (Dcsd)	6	54.011	519.654	1.72569	7.36235	7.2825	5.37109	15.9533	26.672	79.1148	4.88997	4.13539	0.099972	3200	9.82058	12.6221	1.38942	113.388	154.894	9.9582	14.513	10	94M (Dcsd)	Pos	11		24.1439	212.583	1.25259	5.40031	4.4809	5.37109	95.1469	32.5533	47.5219	4.53341	3.14225	1.87436	2448.97	8.53945	12.6221	2.7866	91.8423	285.898	12.4722	27.2242
10-94M (Dcsd)	319	50.2314	286.036	1.72569	6.99152	7.2825	5.37109	15.1084	10.6851	29.4413	3.69489	4.13539	0.099972	3200	10.2998	12.6221	1.06911	95.0939	129.1	6.81196	19.0668	10	94M (Dcsd)	Pos	17
10-94M (Dcsd)	189	33.6318	169.323	0.976809	5.50684	3.6614	5.37109	14.3804	46.998	90.5745	0.72789	2.67869	2.46582	3200	7.70603	12.6221	3.69646	101.678	146.486	25.9338	9.79981	10	94M (Dcsd)	Pos	14
10-94M (Dcsd)	192	43.3591	225.2	0.976809	5.04886	3.83364	5.37109	12.1292	34.525	63.0154	1.59933	2.67869	2.46582	3200	7.70603	12.6221	4.09095	113.231	141.657	12.297	8.50108	10	94M (Dcsd)	Pos	12
1-61M	86	4.23507	245.903	1.44786	5.04886	3.6614	5.37109	207.588	32.2865	58.8581	18.487	3.07621	2.46582	3200	11.2585	12.6221	3.30414	86.1894	335.573	13.4357	97.2765	1	61M	Pos	7		3.36091	132.267	1.42768	6.24611	6.17437	5.37109	36.8676	27.5468	18.2047	4.70974	4.01981	1.57238	2001.91	9.49223	12.6221	1.41099	82.8775	236.69	11.3754	29.7649
1-61M	29	3.06961	101.29	0.976809	4.0896	3.3181	5.37109	206.941	48.4454	26.9888	2.55601	2.67869	2.46582	166.748	7.47727	12.6221	2.91423	79.8042	455.986	14.8837	32.4102	1	61M	Pos	9
1-61M	90	2.57036	71.9277	1.44786	4.57724	3.48955	5.37109	165.192	31.9121	18.8461	2.52302	3.07621	2.46582	3200	7.24962	12.6221	2.91423	75.4008	565.141	9.72864	18.6375	1	61M	Pos	10
1-61M	42	2.04338	81.3335	0.743173	4.57724	3.3181	5.37109	123.884	28.9027	13.3358	1.78915	2.67869	2.46582	224.997	6.79778	12.6221	2.91423	69.9536	358.348	6.72845	17.5886	1	61M	Pos	12
1-61M	85	2.04338	132.383	0.976809	5.04886	3.3181	5.37109	67.7187	22.4108	13.1201	2.25343	2.67869	2.46582	205.152	7.02312	12.6221	2.91423	70.7122	253.859	8.95881	20.7545	1	61M	Pos	13
1-61M	45	3.19096	121.196	0.976809	4.57724	3.23254	5.37109	61.8055	28.5247	13.725	4.56349	2.28632	2.46582	82.1565	6.79778	12.6221	2.527	60.2041	321.424	6.72845	19.3404	1	61M	Pos	14
1-61M	16	1.76604	81.3335	0.743173	4.57724	3.3181	5.37109	28.1438	27.008	9.93446	1.19271	2.28632	2.46582	114.891	6.57364	12.6221	2.91423	62.0155	294.357	6.93946	16.5464	1	61M	Pos	16
1-61M	1	3.54582	116.643	1.53567	6.23742	6.80411	5.37109	26.2153	34.4322	11.9497	1.58871	4.13539	0.099972	137.438	9.25501	12.6221	0.474704	63.9885	259.699	6.64137	23.2565	1	61M	Pos	15
1-61M	15	1.90607	78.325	0.511143	4.0896	3.3181	5.37109	25.0507	28.5247	14.1154	0.778452	2.67869	2.46582	101.046	6.57364	12.6221	2.527	64.4097	389.031	6.30043	16.0279	1	61M	Pos	17
1-61M	14	1.62295	92.5806	0.743173	4.57724	3.3181	5.37109	15.7932	18.5154	13.6817	0.923715	2.67869	2.46582	185.604	7.02312	12.6221	2.527	67.0182	228.616	9.53792	19.3404	1	61M	Pos	18
1-61M	307	4.67674	119.575	1.53567	6.61665	6.96322	5.37109	9.03881	40.3982	11.7169	0.9927	4.53961	0.099972	200.673	10.2034	12.6221	1.06911	72.6683	32.9708	16.1905	36.5631	1	61M	Pos	33
1-61M	324	2.07254	106.498	1.53567	6.23742	6.80411	5.37109	8.52272	26.672	13.4608	3.19665	4.53961	0.099972	3200	9.6309	12.6221	0.474704	91.9384	146.186	12.188	23.4418	1	61M	Pos	25
1-61M	94	2.70694	169.191	1.53567	6.61665	6.96322	5.37109	8.02715	17.8913	24.1664	3.39052	4.53961	0.099972	3200	10.0114	12.6221	0.762921	85.3502	223.347	11.8732	36.9631	1	61M	Pos	19
1-61M	309	6.58264	173.351	1.53567	6.61665	6.80411	5.37109	7.3832	44.6287	15.8919	7.36962	4.13539	2.46582	3200	9.82058	12.6221	1.06911	89.3853	144.353	8.98185	27.1975	1	61M	Pos	34
1-61M	349	3.83395	133.313	3.37273	17.4788	18.2063	5.37109	7.09407	19.7922	27.5607	3.24952	12.3718	2.46582	3200	23.1375	12.6221	1.9073	226.151	489.033	22.6594	37.1391	1	61M	Pos	29
1-61M	199	2.95164	213.944	1.72569	6.61665	7.12268	5.37109	7.07041	22.3064	27.992	6.47325	4.53961	0.351967	3200	10.0114	12.6221	0.762921	83.7348	226.586	11.3987	38.1674	1	61M	Pos	20
1-61M	331	3.66204	198.92	1.34909	6.23742	6.80411	5.37109	6.1395	17.8913	21.3489	8.20847	3.73641	2.46582	3200	10.2034	12.6221	0.474704	92.2742	179.639	14.0548	40.189	1	61M	Pos	22
1-61M	360	8.37809	245.029	1.91889	6.80461	7.12268	5.37109	5.72069	44.6287	19.2195	13.2934	4.53961	0.351967	3200	10.0114	12.6221	1.06911	96.2347	230.709	10.4414	34.9705	1	61M	Pos	32
1-61M	338	3.1921	212.665	1.53567	6.23742	6.96322	5.37109	5.62989	12.5072	20.2525	6.53828	4.13539	2.46582	3200	10.2034	12.6221	0.474704	94.9597	110.492	13.126	38.1674	1	61M	Pos	22
1-61M	329	3.8922	212.345	1.53567	6.61665	6.96322	5.37109	5.53869	33.5753	22.6159	8.6652	4.13539	0.351967	3200	10.5907	12.6221	1.06911	89.5197	190.357	14.516	40.3921	1	61M	Pos	23
1-61M	340	5.43435	113.705	1.72569	6.61665	6.96322	5.37109	4.82481	11.5982	16.6867	2.79923	4.13539	0.099972	3200	9.25501	12.6221	0.474704	89.6541	169.301	21.0825	18.7092	1	61M	Pos	27
1-61M	318	2.20241	109.123	1.53567	6.61665	6.80411	5.37109	4.79313	13.4125	16.338	3.33267	4.13539	2.46582	3200	9.44237	12.6221	0.21196	80.501	128.103	10.7618	24.5586	1	61M	Pos	26
1-61M	188	2.26673	129.962	1.53567	6.23742	6.80411	5.37109	4.76138	16.1085	15.0073	3.58154	3.73641	2.46582	3200	10.0114	12.6221	0.474704	79.692	151.334	9.79643	34.9705	1	61M	Pos	21
1-61M	323	2.70694	115.99	1.34909	6.61665	6.96322	5.37109	4.44045	42.9394	22.9883	3.9744	4.13539	2.46582	3200	9.82058	12.6221	0.762921	85.6194	150.74	14.3625	32.2128	1	61M	Pos	24
1-61M	351	3.94929	128.667	1.53567	5.85345	6.80411	5.37109	4.26107	15.6611	9.04426	5.16789	4.13539	0.099972	3200	9.44237	12.6221	0.474704	82.6573	175.162	11.0809	21.9667	1	61M	Pos	28
1-61M	385	2.23389	20.7514	1.53567	6.61665	6.80411	5.37109	4.24465	32.7172	4.49465	0.657521	4.13539	2.46582	128.278	9.44237	12.6221	0.762921	42.306	40.7068	8.81773	23.8131	1	61M	Pos	35
1-61M	355	4.78647	127.047	1.72569	6.61665	6.96322	5.37109	3.70873	44.2067	16.6368	13.3071	4.53961	0.351967	3200	9.6309	12.6221	1.06911	79.9617	250.454	9.47176	27.9596	1	61M	Pos	30
1-61M	345	2.58283	50.4803	1.34909	6.23742	6.96322	5.37109	2.76301	13.4125	9.75502	1.01917	4.13539	0.099972	106.506	8.88382	12.6221	0.21196	58.2657	125.81	7.82375	14.8556	1	61M	Pos	28
25-74M	326	12.8683	284.588	1.3882	6.59388	11.4746	1.00928	41.5666	3.97061	13.222	10.5452	6.60343	2.46582	3200	6.3202	12.6221	0.956833	93.2852	277.453	12.9915	14.5509	25	74M	Pos	40
25-74M	18	20.5481	199.691	0.976809	12.5029	4.17919	10.7155	36.1832	16.9375	17.6376	9.60851	4.7082	0.112764	3200	8.63183	12.6221	4.48744	83.7693	265.61	10.8511	13.8028	25	74M	Pos	33
25-74M	299	22.2257	187.382	0.743173	12.8497	4.35249	5.9976	33.9742	16.9375	15.7332	11.8834	3.47832	2.46582	339.537	9.33692	12.6221	4.88577	71.9339	438.651	8.95881	13.4638	25	74M	Pos	18
25-74M	296	18.7242	179.997	0.976809	10.7198	4.17919	4.16095	31.479	15.3464	17.2814	7.14692	3.27672	2.46582	3200	8.16682	12.6221	4.48744	82.0174	277.288	11.9404	12.7885	25	74M	Pos	21
25-74M	223	21.8925	187.382	0.976809	12.153	4.52611	7.86641	31.2198	25.4839	14.3329	7.41608	4.29464	2.46582	3200	8.86587	12.6221	4.88577	78.1513	212.328	10.4809	12.4523	25	74M	Pos	26
25-74M	87	15.9077	97.8219	0.743173	10.7198	4.00624	4.16095	31.2198	12.1175	10.4376	3.73838	3.07621	2.46582	3200	7.93589	12.6221	4.09095	75.4583	332.161	9.53792	9.47328	25	74M	Pos	30
25-74M	288	12.6298	100.714	0.743173	8.0478	3.6614	5.37109	30.1843	18.5154	12.5612	4.83199	2.28632	2.46582	244.873	7.02312	12.6221	3.30414	69.6028	333.024	8.36847	9.79981	25	74M	Pos	16		9.86765	203.912	1.96323	8.65962	6.94872	5.64388	52.1254	12.5239	17.9164	6.85742	5.47559	1.79109	756.147	7.94072	12.6221	3.65201	80.7258	253.064	17.5945	10.4052
25-74M	378	19.1739	216.503	1.34909	11.2371	7.2825	5.37109	28.7089	10.6851	32.7266	19.3007	4.94873	0.600531	3200	10.2034	12.6221	1.38942	95.6979	689.151	14.1318	16.9391	25	74M	Pos	20
25-74M	292	20.4352	150.652	0.743173	11.8	4.35249	6.9285	28.2341	25.4839	18.8012	13.2723	3.88458	2.46582	173.586	8.86587	12.6221	4.48744	71.0035	486.561	9.34606	12.7885	25	74M	Pos	22
25-74M	211	19.5269	179.176	1.21176	12.8497	4.35249	7.86641	27.989	20.0815	13.6817	7.68235	3.88458	2.46582	3200	8.63183	12.6221	4.09095	78.0371	316.506	10.1068	12.4523	25	74M	Pos	25
25-74M	293	20.2468	215.309	0.976809	13.1935	4.52611	7.86641	27.1896	29.2803	14.2893	10.9969	3.47832	0.112764	156.372	9.21879	12.6221	4.88577	70.7705	359.192	10.6665	13.2946	25	74M	Pos	23
25-74M	95	11.0289	64.0339	1.3882	4.26374	11.4746	5.37109	25.0794	1.77284	8.73071	0.79015	6.60343	2.46582	124.708	5.35082	12.6221	6.34766	74.1629	187.413	10.2071	5.01636	25	74M	Pos	37
25-74M	222	16.5431	176.167	0.743173	11.0835	4.00624	2.36932	23.8908	20.8604	11.7492	7.55535	3.47832	2.46582	130.003	8.16682	12.6221	4.09095	70.5373	252.525	9.91828	11.7828	25	74M	Pos	28
2-89F	383	1.18147	181.711	2.4862	7.10449	11.4746	5.37109	98.7837	5.94622	24.9682	3.52757	6.60343	2.46582	128.588	4.39322	12.6221	6.34766	86.4837	143.227	30.6243	5.01636	2	89F	Pos	9
2-89F	235	1.18147	232.552	3.0174	7.10449	11.4746	5.37109	92.0237	7.80227	12.1977	3.66145	7.36261	0.749396	181.862	6.3202	12.6221	0.956833	84.135	91.4568	21.8375	6.25725	2	89F	Pos	7
2-89F	239	0.557629	246.075	3.0174	7.10449	11.4746	5.37109	90.2844	8.05664	14.3994	3.39254	6.60343	0.749396	125.414	7.29979	12.6221	0.956833	79.2068	117.185	20.1201	8.14026	2	89F	Pos	5
2-89F	22	1.09056	325.359	1.21176	4.57724	4.35249	5.37109	70.9753	4.49713	11.5365	3.41524	2.67869	2.46582	1856.61	8.16682	12.6221	3.30414	79.5197	81.2825	20.0147	11.1175	2	89F	Pos	29
2-89F	243	1.91864	319.48	4.05982	7.10449	0.426641	5.37109	70.6158	1.77284	19.4006	6.36144	9.68512	2.27171	130.941	11.3003	12.6221	3.28082	92.488	154.529	25.685	13.2554	2	89F	Pos	4		4.19016	266.165	2.03744	5.79649	5.12515	5.37109	165.561	40.4338	57.6371	4.55097	4.87135	1.9024	225.339	9.41836	12.6221	3.72863	86.0626	270.21	20.447	40.167
2-89F	287	2.76503	243.124	4.57407	7.10449	11.4746	5.37109	63.6711	8.05664	37.8715	4.35844	9.68512	1.53957	176.957	8.28843	12.6221	4.03352	97.7903	77.7803	37.7023	9.40759	2	89F	Pos	14
2-89F	387	5.2015	203.481	3.0174	7.10449	11.4746	5.37109	61.4746	8.05664	375.011	1.32002	6.60343	0.305033	163.923	6.8088	12.6221	0.12529	96.8644	44.3033	31.8801	6.25725	2	89F	Pos	45
2-89F	5	1.00915	404.658	1.44786	4.57724	4.35249	5.37109	48.1098	3.59663	12.0477	4.28973	3.07621	2.46582	217.086	8.86587	12.6221	3.69646	81.2241	56.3782	22.8076	10.1275	2	89F	Pos	26
2-89F	9	1.62295	309.513	1.68497	4.57724	4.52611	5.37109	22.265	3.59663	9.18483	3.63661	3.47832	0.112764	424.689	9.33692	12.6221	4.09095	77.1221	36.3664	17.5044	14.8253	2	89F	Pos	25
2-89F	4	0.251842	258.963	1.21176	4.57724	4.17919	5.37109	22.1358	0.718402	10.3116	2.84674	3.07621	2.46582	183.951	8.39881	12.6221	4.09095	77.6942	26.9941	20.3219	11.1175	2	89F	Pos	28
30-72M (Dcsd)	273	8.10032	230.431	1.21176	5.95299	3.6614	5.37109	359.153	229.086	37.4349	3.14303	3.07621	2.46582	197.736	11.0152	12.6221	5.68746	89.1022	704.022	15.8811	107.677	30	72M (Dcsd)	Pos	15
30-72M (Dcsd)	297	10.9994	268.459	1.21176	5.50684	3.83364	5.37109	354.94	85.7696	40.5046	2.87841	3.47832	2.46582	200.681	11.2585	12.6221	4.88577	94.5558	817.557	15.9634	106.824	30	72M (Dcsd)	Pos	15
30-72M (Dcsd)	236	2.69745	195.587	0.743173	5.50684	3.6614	5.37109	354.171	24.7188	13.7683	9.70558	3.07621	2.46582	234.463	9.33692	12.6221	3.30414	76.205	266.624	7.7656	56.2918	30	72M (Dcsd)	Pos	10
30-72M (Dcsd)	298	7.33534	227.952	1.21176	5.95299	3.6614	5.37109	299.078	38.9655	20.8355	6.96972	3.47832	2.46582	322.959	9.57391	12.6221	4.09095	77.5798	517.545	8.95881	65.8872	30	72M (Dcsd)	Pos	14
30-72M (Dcsd)	245	5.00107	358.174	0.976809	5.95299	3.83364	5.37109	298.988	25.4839	13.725	11.7403	3.07621	2.46582	218.269	10.7727	12.6221	4.09095	82.3004	210.397	10.2007	90.5538	30	72M (Dcsd)	Pos	8
30-72M (Dcsd)	228	4.78647	305.583	1.72569	7.72943	7.2825	5.37109	294.689	24.9311	15.6944	17.0579	4.94873	0.351967	3200	11.7793	12.6221	1.06911	88.3098	383.852	13.4366	73.2298	30	72M (Dcsd)	Pos	7		7.78296	237.633	1.23868	6.1721	5.87259	5.37109	80.5869	31.0812	27.9868	3.97614	3.73655	1.98127	418.627	10.6677	12.6221	2.42799	79.4015	208.047	11.2212	69.7817
30-72M (Dcsd)	232	7.04015	343.108	1.91889	7.36235	7.2825	5.37109	257.383	34.4322	27.992	17.1221	4.94873	0.099972	3200	12.4905	12.6221	1.06911	89.6541	656.797	7.99057	92.0221	30	72M (Dcsd)	Pos	12
30-72M (Dcsd)	244	1.47637	135.165	0.976809	5.04886	3.48955	5.37109	247.076	33.0341	13.7683	7.17044	2.67869	2.46582	137.539	7.93589	12.6221	3.69646	76.6638	274.941	9.91828	53.5264	30	72M (Dcsd)	Pos	9
30-72M (Dcsd)	368	6.68486	266.608	1.72569	7.36235	7.12268	5.37109	216.572	51.3511	19.9415	9.88454	4.13539	0.099972	3200	11.3787	12.6221	1.06911	83.0614	585.652	7.65644	90.623	30	72M (Dcsd)	Pos	13
30-72M (Dcsd)	285	11.434	297.804	0.976809	5.50684	3.3181	5.37109	204.613	66.9697	44.5691	2.62156	3.47832	2.46582	168.209	10.5312	12.6221	4.09095	95.4977	839.928	11.5807	103.417	30	72M (Dcsd)	Pos	16
30-72M (Dcsd)	376	16.5785	308.853	1.53567	7.72943	6.96322	5.37109	142.676	100.522	62.2476	2.718	4.53961	0.099972	160.591	11.7793	12.6221	1.38942	120.751	1142.54	9.79643	91.5553	30	72M (Dcsd)	Pos	17
30-72M (Dcsd)	278	19.339	747.98	1.53567	7.72943	6.96322	5.37109	76.5645	232.399	65.3959	9.32443	4.94873	0.099972	165.713	16.0123	12.6221	3.13984	124.766	1348.38	12.8144	215.066	30	72M (Dcsd)	Pos	18
30-72M (Dcsd)	32	12.8831	275.985	1.53567	6.99152	6.96322	5.37109	53.3349	15.2129	55.1559	5.15063	4.53961	2.46582	3200	11.7793	12.6221	0.474704	82.3878	96.4675	9.14555	51.1793	30	72M (Dcsd)	Pos	28
30-72M (Dcsd)	336	7.29165	304.276	1.53567	6.99152	7.12268	5.37109	47.0907	9.76748	22.669	3.93743	4.13539	0.099972	87.6979	11.6787	12.6221	0.474704	72.3977	140.981	6.29835	35.3675	30	72M (Dcsd)	Pos	41
30-72M (Dcsd)	354	5.64665	248.886	1.34909	6.23742	7.12268	5.37109	41.7378	5.09099	20.0451	3.03932	3.73641	2.46582	113.996	11.3787	12.6221	0.474704	82.3878	140.088	7.82375	38.1674	30	72M (Dcsd)	Pos	42
30-72M (Dcsd)	24	5.84017	120.071	0.743173	5.04886	3.48955	5.37109	37.2337	34.525	26.9888	0.45141	2.28632	2.46582	91.0503	8.39881	12.6221	3.30414	71.0035	59.16	9.53792	19.6929	30	72M (Dcsd)	Pos	33
30-72M (Dcsd)	335	9.67314	356.411	1.34909	6.99152	7.12268	5.37109	35.8916	8.84494	18.2994	3.11825	4.13539	2.46582	147.582	11.1801	12.6221	0.762921	76.5881	131.44	5.25287	27.5781	30	72M (Dcsd)	Pos	38
30-72M (Dcsd)	187	6.48008	239.57	1.34909	6.61665	7.12268	5.37109	35.7371	8.84494	26.8874	1.49407	4.13539	2.46582	81.1548	10.2034	12.6221	0.474704	66.8414	128.103	5.95273	21.6005	30	72M (Dcsd)	Pos	36
30-72M (Dcsd)	322	5.9097	237.003	1.53567	6.23742	6.96322	5.37109	34.1354	5.09099	18.0961	2.47037	4.13539	2.46582	81.4437	10.5907	12.6221	0.21196	69.2829	113.504	5.86589	26.2498	30	72M (Dcsd)	Pos	40
30-72M (Dcsd)	99	6.44902	118.663	0.743173	5.04886	3.3181	5.37109	32.7509	20.0815	14.7252	0.97032	2.48182	2.46582	81.7435	7.93589	12.6221	2.91423	59.2321	68.5386	4.48877	15.1679	30	72M (Dcsd)	Pos	34
30-72M (Dcsd)	88	11.1738	130.712	0.743173	5.04886	3.48955	5.37109	31.168	73.2781	51.7338	3.57803	2.67869	2.46582	120.801	11.9935	12.6221	4.09095	77.0076	70.5057	9.91828	69.5282	30	72M (Dcsd)	Pos	29
30-72M (Dcsd)	332	6.88835	355.744	1.34909	6.61665	7.12268	5.37109	30.3333	5.09099	19.5798	3.50546	4.13539	2.46582	88.262	11.0812	12.6221	0.474704	73.4122	114.006	5.95273	31.6269	30	72M (Dcsd)	Pos	39
30-72M (Dcsd)	330	7.14097	329.219	1.53567	6.61665	7.44267	5.37109	30.1919	5.09099	29.6656	3.90038	4.53961	0.099972	141.877	10.6883	12.6221	0.474704	81.9836	134.376	7.82375	30.0736	30	72M (Dcsd)	Pos	38
30-72M (Dcsd)	225	7.72028	69.1489	0.743173	4.57724	3.3181	5.37109	29.9774	16.1437	12.5183	3.15835	1.89981	2.46582	74.318	8.63183	12.6221	2.91423	65.3612	80.4786	7.1486	58.4755	30	72M (Dcsd)	Pos	25
30-72M (Dcsd)	91	7.23829	98.9802	0.743173	5.04886	3.48955	5.37109	29.0214	36.0104	35.3275	3.45989	2.28632	2.46582	74.2416	10.7727	12.6221	3.30414	67.372	61.1699	9.53792	65.8872	30	72M (Dcsd)	Pos	29
30-72M (Dcsd)	213	9.48739	116.123	0.976809	5.04886	3.3181	5.37109	28.9697	22.4108	19.883	4.12271	2.67869	2.46582	189.505	10.0507	12.6221	2.91423	78.9501	85.049	7.96804	57.0848	30	72M (Dcsd)	Pos	24
30-72M (Dcsd)	196	6.58264	134.49	1.53567	6.99152	6.96322	5.37109	28.0149	16.1085	26.5578	1.29981	4.13539	2.46582	158.499	10.3965	12.6221	0.474704	78.073	112.3	6.81196	21.6005	30	72M (Dcsd)	Pos	35
30-72M (Dcsd)	328	8.28058	276.309	1.53567	6.61665	7.12268	5.37109	26.3094	6.041	20.0451	4.39341	4.13539	2.46582	108.045	11.4785	12.6221	0.762921	68.1982	129.2	5.77888	32.6044	30	72M (Dcsd)	Pos	37
30-72M (Dcsd)	10	6.84662	118.945	0.743173	5.04886	3.3181	5.37109	25.8752	16.9375	28.7831	3.47473	2.28632	2.46582	92.3884	10.2905	12.6221	3.30414	74.5372	67.8812	8.95881	61.4681	30	72M (Dcsd)	Pos	30
30-72M (Dcsd)	97	13.1947	84.6036	1.53567	6.99152	6.96322	5.37109	25.7329	16.1085	74.0093	3.35199	3.73641	2.46582	324.73	10.9825	12.6221	0.762921	89.7885	88.1338	8.81773	63.6807	30	72M (Dcsd)	Pos	26
30-72M (Dcsd)	7	5.94276	86.3987	0.743173	4.57724	3.48955	5.37109	24.1228	9.64513	22.6646	1.06125	2.28632	2.46582	85.0177	9.10091	12.6221	2.91423	68.6656	37.7394	7.56159	38.0502	30	72M (Dcsd)	Pos	29
30-72M (Dcsd)	38	9.93806	94.9161	0.976809	5.50684	3.48955	5.37109	23.3105	18.1221	30.2105	3.12768	2.67869	2.46582	130.337	10.0507	12.6221	3.30414	79.8611	106.56	10.1068	56.2918	30	72M (Dcsd)	Pos	27
30-72M (Dcsd)	208	10.9994	112.441	0.743173	5.50684	3.3181	5.37109	22.3554	10.0608	21.6562	4.80536	2.67869	2.46582	212.593	11.0152	12.6221	3.30414	75.5157	77.2533	7.96804	86.5895	30	72M (Dcsd)	Pos	22
30-72M (Dcsd)	23	4.12272	57.113	0.743173	5.04886	3.3181	5.37109	21.929	44.0918	27.4595	0.171743	2.28632	2.46582	64.0524	7.47727	12.6221	2.527	59.4755	54.7238	8.16898	16.2005	30	72M (Dcsd)	Pos	32
30-72M (Dcsd)	210	13.2589	334.657	0.511143	5.50684	3.14708	5.37109	21.6834	12.9312	30.3537	5.9375	2.67869	2.46582	83.2855	12.2401	12.6221	2.91423	71.992	84.969	12.297	137.604	30	72M (Dcsd)	Pos	22
30-72M (Dcsd)	283	6.54901	220.801	0.976809	5.50684	3.3181	5.37109	19.3621	77.807	19.4313	2.62156	2.67869	2.46582	86.2629	14.2415	12.6221	4.09095	69.0174	189.486	8.56658	208.934	30	72M (Dcsd)	Pos	19
30-72M (Dcsd)	280	13.7983	181.365	0.976809	6.38875	3.6614	5.37109	18.6584	54.1994	48.6419	1.89971	3.47832	2.46582	167.093	16.2896	12.6221	5.28581	84.7274	152.411	14.3775	208.702	30	72M (Dcsd)	Pos	19
30-72M (Dcsd)	8	3.78062	78.325	0.511143	4.57724	3.3181	5.37109	17.9004	41.5355	20.064	1.71411	1.89981	2.46582	69.0121	8.16682	12.6221	2.91423	66.3092	47.9281	9.72864	32.7831	30	72M (Dcsd)	Pos	31
30-72M (Dcsd)	207	6.7478	127.362	0.743173	4.57724	3.14708	5.37109	16.7974	17.728	20.064	2.18431	2.28632	2.46582	81.6593	9.93115	12.6221	2.91423	65.4799	99.4461	11.761	90.1356	30	72M (Dcsd)	Pos	21
30-72M (Dcsd)	205	10.8244	257.57	0.976809	5.50684	3.3181	5.37109	16.4282	16.1437	27.3653	3.06601	2.67869	2.46582	241.35	11.9935	12.6221	3.69646	81.6776	65.8621	8.36847	119.064	30	72M (Dcsd)	Pos	22
30-72M (Dcsd)	268	13.55	150.101	0.976809	5.95299	3.6614	5.37109	16.23	32.2865	33.9649	1.93606	3.47832	2.46582	108.922	13.9887	12.6221	4.48744	76.6638	89.0365	11.5807	131.242	30	72M (Dcsd)	Pos	21
30-72M (Dcsd)	209	6.27393	75.149	1.34909	6.99152	6.80411	5.37109	13.7847	7.91686	17.3885	2.67715	4.13539	2.46582	127.552	10.9825	12.6221	0.762921	74.5615	60.5766	6.81196	65.2197	30	72M (Dcsd)	Pos	23
30-72M (Dcsd)	266	5.85729	117.621	1.34909	6.99152	6.96322	5.37109	12.1744	35.2879	53.569	2.3441	4.13539	0.099972	137.363	14.2708	12.6221	1.06911	82.9267	165.358	11.0809	165.974	30	72M (Dcsd)	Pos	20
34-76M	249	5.34508	1388.89	1.94487	7.10449	11.4746	5.37109	348.705	22.3019	10.4551	10.9488	5.85285	0.305033	207.239	10.794	12.6221	0.956833	112.914	138.972	54.1256	64.0714	34	76M	Pos	7		2.81775	365.926	1.87337	7.10449	11.4746	5.37109	159.348	17.859	11.3891	2.61708	5.94903	2.19572	202.66	6.94209	12.6221	4.89601	89.5111	116.221	24.9938	34.4987
34-76M	250	0.557629	251.967	1.3882	7.10449	11.4746	5.37109	256.371	8.69848	9.59051	1.0332	6.60343	2.46582	237.637	5.83415	12.6221	6.34766	88.8911	95.3168	54.1256	27.7572	34	76M	Pos	7
34-76M	255	0.983359	233.4	1.94487	7.10449	11.4746	5.37109	214.232	19.2871	11.4695	1.69967	6.60343	2.46582	130.852	6.8088	12.6221	6.34766	77.7128	129.636	11.9728	37.2004	34	76M	Pos	8
34-76M	233	0.983359	193.951	1.94487	7.10449	11.4746	5.37109	181.352	29.5411	13.5157	1.43074	5.85285	2.46582	199.296	6.8088	12.6221	6.34766	81.2373	141.792	14.3104	30.4414	34	76M	Pos	10
34-76M	242	3.08832	235.941	2.4862	7.10449	11.4746	5.37109	176.761	14.5873	14.9906	1.53957	6.60343	2.46582	142.046	7.29979	12.6221	0.12529	83.1258	155.482	13.3252	37.8798	34	76M	Pos	9
34-76M	369	4.47098	182.59	1.3882	7.10449	11.4746	5.37109	41.9927	32.3431	9.01676	1.20716	5.85285	2.46582	213.366	6.3202	12.6221	6.34766	84.0006	107.014	10.5679	28.7623	34	76M	Pos	15
34-76M	286	3.16805	171.106	1.94487	7.10449	11.4746	5.37109	28.475	8.05664	7.37984	1.43074	5.11172	2.46582	232.576	5.35082	12.6221	6.34766	85.0084	76.9332	13.9846	20.4435	34	76M	Pos	17
34-76M	290	3.9452	269.57	1.94487	7.10449	11.4746	5.37109	26.8963	8.05664	14.6948	1.64669	5.11172	2.46582	258.27	6.3202	12.6221	6.34766	103.199	84.6259	27.5382	29.4334	34	76M	Pos	20
37-47F	313	5.91208	200.889	1.3882	7.10449	11.4746	5.37109	30.0494	1.77284	9.01676	1.53957	5.85285	2.46582	513.339	6.8088	12.6221	6.34766	89.4917	26.4706	16.8366	47.4498	37	47F	Pos	29
37-47F	306	6.4685	185.66	1.3882	7.10449	11.4746	5.37109	28.0675	11.2925	13.8098	1.64669	6.60343	2.46582	301.976	6.8088	12.6221	0.12529	95.739	50.7635	26.4844	46.7628	37	47F	Pos	27		5.8332	156.763	1.27914	6.92397	10.9165	5.37109	21.5282	12.885	10.019	1.65155	5.67301	2.46582	179.58	7.22348	12.6221	5.24135	89.6137	41.3643	30.4564	51.8483
37-47F	300	6.54901	137.386	0.511143	4.57724	3.6614	5.37109	27.6795	26.2469	10.8167	1.44161	2.28632	2.46582	264.319	7.93589	12.6221	3.30414	77.2938	51.0016	13.1756	42.6305	37	47F	Pos	30
37-47F	314	8.04227	318.954	2.7764	7.10449	11.4746	5.37109	25.8109	7.94123	24.3954	2.18374	11.7057	2.46582	398.964	13.6176	12.6221	6.34766	192.273	76.2324	29.2676	81.8886	37	47F	Pos	27
37-47F	305	9.5152	243.546	0.804604	7.10449	11.4746	5.37109	24.9364	9.57756	14.6948	0.662273	5.11172	2.46582	100.011	6.8088	12.6221	6.34766	84.7398	54.5962	57.0444	51.2366	37	47F	Pos	29
37-47F	300	7.42058	160.377	1.10104	7.10449	11.4746	5.37109	24.5072	29.5411	9.01676	3.30185	5.11172	2.46582	143.634	7.29979	12.6221	6.34766	80.967	54.2388	15.5904	53.9995	37	47F	Pos	30
37-47F	303	7.2861	190.467	1.3882	7.10449	11.4746	5.37109	22.9274	29.5411	12.1977	1.48538	5.85285	2.46582	132.275	7.79304	12.6221	6.34766	106.618	8.37947	77.0096	70.0136	37	47F	Pos	30
37-47F	386	6.05212	88.8342	1.3882	7.10449	11.4746	5.37109	20.188	9.57756	7.16779	0.458777	5.11172	2.46582	121.185	5.83415	12.6221	6.34766	75.9412	26.9451	12.655	35.1659	37	47F	Pos	28
37-47F	389	4.61888	113.829	1.3882	7.10449	11.4746	5.37109	15.4322	11.2925	8.44522	0.758647	5.85285	2.46582	75.6865	6.3202	12.6221	6.34766	74.2999	38.4328	11.9728	40.6032	37	47F	Pos	31
37-47F	301	4.17215	75.0946	1.3882	7.10449	11.4746	5.37109	13.9663	8.05664	5.34583	0.311101	5.85285	2.46582	134.381	7.79304	12.6221	0.12529	77.7128	5.32579	43.9208	66.8644	37	47F	Pos	29
37-47F	302	2.92758	92.945	1.3882	7.10449	11.4746	5.37109	12.5477	11.2925	5.20695	0.458777	5.85285	2.46582	163.467	7.54614	12.6221	6.34766	73.6142	10.8845	33.3662	69.3131	37	47F	Pos	31
37-47F	312	3.08832	112.371	0.804604	7.10449	11.4746	5.37109	12.4679	3.97061	5.76363	0.386542	5.11172	2.46582	163.07	7.79304	12.6221	6.34766	76.487	11.4509	33.6117	82.3261	37	47F	Pos	27
37-47F	384	3.86897	43.767	1.3882	7.10449	11.4746	5.37109	9.69413	5.94622	5.20695	0.231229	5.11172	2.46582	137.058	5.83415	12.6221	6.34766	73.2023	10.0644	38.4089	32.4621	37	47F	Pos	28
37-47F	397	6.74317	102.027	0.804604	7.10449	11.4746	5.37109	5.96687	8.05664	7.30912	0.79015	4.74503	2.46582	166.607	4.39322	12.6221	6.34766	76.146	64.4613	22.9581	11.3237	37	47F	Pos	29
3-79M	375	4.91191	329.43	1.3882	7.10449	11.4746	5.37109	57.203	8.05664	10.8891	9.00488	5.11172	2.46582	211.487	5.35082	12.6221	6.34766	89.5584	116.323	10.9246	41.2855	3	79M	Pos	9
3-79M	229	4.02113	360.944	1.3882	7.10449	11.4746	5.37109	46.9529	8.05664	4.92977	11.936	5.85285	2.46582	95.8369	5.35082	12.6221	6.34766	86.2827	125.836	9.09827	39.9215	3	79M	Pos	4
3-79M	238	3.63841	227.458	1.3882	7.10449	11.4746	5.37109	42.3125	1.77284	5.48491	6.14435	5.85285	2.46582	87.9688	5.35082	12.6221	6.34766	73.6828	132.254	7.54537	23.7545	3	79M	Pos	3		4.84039	257.729	1.35162	5.98968	9.06056	5.37109	23.1389	7.29034	7.13068	10.4624	4.54287	2.26867	385.482	6.04289	12.6221	4.93535	78.2456	223.848	7.03267	25.5111
3-79M	289	2.0932	276.668	1.3882	7.10449	11.4746	5.37109	16.9848	7.80227	5.34583	10.4923	5.11172	2.46582	81.5307	5.35082	12.6221	6.34766	79.0712	90.2397	7.54537	27.7572	3	79M	Pos	12
3-79M	294	7.33534	282.508	1.21176	5.50684	3.48955	5.37109	16.8764	7.96546	5.7771	10.8509	2.67869	2.46582	151.708	8.16682	12.6221	2.527	79.9748	127.021	6.72845	38.4297	3	79M	Pos	16
3-79M	215	5.4249	215.584	0.976809	5.04886	3.3181	5.37109	14.3938	4.49713	4.37132	7.0998	2.28632	2.46582	134.421	7.24962	12.6221	2.527	73.2669	96.1715	5.86365	22.8954	3	79M	Pos	21
3-79M	11	4.24725	323.626	1.94487	7.10449	11.4746	5.37109	14.0637	8.05664	6.18308	9.20489	5.85285	2.46582	145.523	5.35082	12.6221	6.34766	95.1427	96.4163	9.09827	24.4195	3	79M	Pos	26
3-79M	194	3.40487	378.391	1.3882	7.10449	11.4746	5.37109	13.9273	1.77284	4.79149	10.5804	5.85285	2.46582	63.1529	4.87043	12.6221	6.34766	67.7378	120.63	7.14091	23.0904	3	79M	Pos	31
3-79M	217	3.00816	235.941	1.3882	7.10449	11.4746	5.37109	12.707	8.05664	4.79149	6.73265	5.11172	2.46582	132.366	4.87043	12.6221	6.34766	82.7216	105.383	7.9428	19.126	3	79M	Pos	19
3-79M	337	4.83899	351.817	1.94487	1.01601	11.4746	5.37109	12.0268	8.05664	5.06826	14.3917	5.85285	2.46582	155.439	5.35082	12.6221	6.34766	91.1577	110.161	8.71879	27.088	3	79M	Pos	33
3-79M	37	2.51747	230.007	1.3882	7.10449	11.4746	5.37109	10.3885	8.05664	4.92977	5.68484	5.11172	2.46582	105.416	4.39322	12.6221	6.34766	80.629	97.2949	7.9428	15.8518	3	79M	Pos	23
3-79M	353	2.60051	213.801	0.804604	7.10449	11.4746	5.37109	7.0152	8.05664	2.61099	6.28269	4.38114	2.46582	49.4488	3.91949	12.6221	6.34766	59.7632	77.1592	4.98424	18.4688	3	79M	Pos	42
38-63M	201	8.81407	173.671	1.53567	6.23742	6.80411	5.37109	75.8059	8.84494	21.4014	21.3531	4.13539	0.099972	3200	9.82058	12.6221	0.474704	81.7815	1004.77	5.69169	27.9596	38	63M	Pos	7		8.41645	156.838	1.01012	5.11867	4.04528	5.37109	23.7519	9.821	10.5047	15.3052	2.74147	2.20295	1523.32	7.98187	12.6221	2.1143	77.9078	399.161	5.26507	25.5516
38-63M	219	10.1615	183.279	0.859811	4.3356	3.3181	5.37109	41.1653	14.5454	14.8125	16.7313	2.28632	2.46582	318.814	7.82082	12.6221	2.91423	74.018	628.682	5.18968	37.2925	38	63M	Pos	8
38-63M	202	5.4249	172.061	0.743173	4.57724	3.3181	5.37109	23.1557	20.0815	13.2495	11.6891	2.28632	2.46582	257.983	7.70603	12.6221	2.91423	75.4008	502.543	5.86365	24.335	38	63M	Pos	9
38-63M	48	9.53108	173.031	1.53567	6.61665	6.80411	5.37109	19.4742	19.6641	10.5674	14.3192	4.13539	2.46582	3200	10.0114	12.6221	0.474704	79.9617	434.155	5.25287	33.1933	38	63M	Pos	10
38-63M	221	7.1409	121.196	0.976809	5.04886	3.3181	5.37109	13.8697	4.49713	6.57358	7.63624	1.89981	2.46582	2863.24	7.24962	12.6221	2.527	72.1661	100.313	4.00317	23.9742	38	63M	Pos	11
38-63M	214	12.0356	139.326	0.976809	5.04886	3.3181	5.37109	11.6191	3.59663	6.09446	10.6413	2.67869	2.46582	3200	7.70603	12.6221	2.527	83.7129	158.813	5.18968	26.5118	38	63M	Pos	12
38-63M	28	8.1946	126.803	0.976809	4.57724	3.14708	5.37109	11.1332	10.8876	6.33357	13.3616	2.28632	2.46582	202.369	7.24962	12.6221	2.527	73.4404	221.865	4.24802	16.2005	38	63M	Pos	14
38-63M	220	8.70831	170.418	0.743173	4.57724	3.06173	5.37109	9.8946	2.67516	6.57358	18.6072	2.28632	2.46582	188.228	7.02312	12.6221	2.527	80.5431	179.211	5.86365	26.6941	38	63M	Pos	13
38-63M	30	5.7371	151.753	0.743173	5.04886	3.3181	5.37109	7.64963	3.59663	8.93634	23.4079	2.67869	2.46582	279.219	7.24962	12.6221	2.1428	80.1454	362.104	6.08319	13.8028	38	63M	Pos	15
5-76F	12	8.08483	176.869	3.55711	6.61665	7.12268	5.37109	472.885	335.358	48.9281	6.78072	4.94873	2.30867	3200	11.1801	12.6221	6.27423	98.7838	667.898	12.0307	68.3161	5	76F	Pos	10
5-76F	258	2.33067	219.382	1.53567	6.61665	6.96322	5.37109	225.872	17.8913	9.75502	9.62024	4.13539	1.58101	577.127	10.0114	12.6221	1.06911	77.3982	365.255	9.79643	39.3783	5	76F	Pos	0		4.21993	197.325	4.80502	6.33945	7.24822	5.37109	67.9631	12.2786	16.6824	7.53347	6.97712	2.45047	2113.68	12.7267	12.6221	2.35216	96.6823	172.661	10.1007	31.6303
5-76F	17	4.23217	187.417	2.31395	6.23742	6.7247	5.37109	152.703	19.6641	17.7921	2.95986	4.13539	0.847269	260.193	10.0114	12.6221	1.06911	97.174	99.909	7.99057	51.3909	5	76F	Pos	12
5-76F	21	5.59373	245.993	2.11504	6.61665	7.12268	5.37109	55.3253	9.76748	31.8702	5.71261	4.94873	1.58101	3200	10.2034	12.6221	1.06911	121.42	214.513	17.3932	32.2128	5	76F	Pos	14
5-76F	190	4.0062	165.99	2.11504	6.23742	6.80411	5.37109	31.0638	8.84494	14.1332	7.55803	4.13539	1.33727	3200	9.82058	12.6221	0.914057	94.8926	142.618	8.98185	33.39	5	76F	Pos	15
5-76F	193	6.78677	166.63	2.31395	6.61665	6.80411	5.37109	24.5909	6.98253	18.9118	9.10104	4.53961	1.58101	3200	9.82058	12.6221	0.762921	109.773	179.935	9.47176	37.7653	5	76F	Pos	16
5-76F	321	4.56647	323.948	2.31395	6.23742	6.80411	5.37109	22.4197	6.98253	19.838	18.4336	4.53961	0.847269	3200	10.2034	12.6221	1.06911	101.198	198.363	9.14555	32.0173	5	76F	Pos	18
5-76F	96	4.00956	153.955	2.16189	5.04886	3.48955	5.37109	21.5929	8.80888	17.1925	4.52277	3.07621	0.813762	3200	8.16682	12.6221	3.69646	93.8903	134.301	10.4809	22.1792	5	76F	Pos	17
59-19F	327	2.23389	115.282	23.5707	7.10449	13.2733	5.37109	10.1374	19.2871	3.96632	2.35957	26.3066	11.0151	72.1148	33.5757	12.6221	9.16744	77.7128	46.3922	7.54537	4.70828	59	19F	Pos	4
59-19F	362	0.318519	128.65	27.1049	7.10449	19.9485	5.37109	7.88366	29.5411	3.28521	2.6499	30.6774	14.455	318.029	41.031	12.6221	9.88836	88.8911	33.8889	9.09827	7.19582	59	19F	Pos	0		1.1123	139.788	14.1583	6.30566	11.891	5.37109	430.647	49.3094	9.5092	2.56989	17.0779	8.46041	1759.01	24.3685	12.6221	7.58709	89.22	407.384	13.461	17.585
74-62M (dcsd)	246	1.90607	150.927	1.21176	5.50684	3.83364	5.37109	853.41	69.0776	15.7332	2.48988	3.47832	2.46582	3200	7.70603	12.6221	5.28581	89.549	780.88	17.8237	27.9741	74	62M (dcsd)	Pos	3
74-62M (dcsd)	251	4.0062	128.343	1.72569	6.99152	7.12268	5.37109	616.622	101.328	21.3489	2.42847	4.53961	0.099972	3200	9.6309	12.6221	2.0636	96.7715	1253.02	17.0186	42.6376	74	62M (dcsd)	Pos	4
74-62M (dcsd)	248	1.90607	80.1328	0.976809	5.04886	3.6614	5.37109	419.594	27.008	12.4754	0.72789	3.07621	2.46582	831.415	7.24962	16.9069	3.30414	89.2139	476.868	13.6945	20.7545	74	62M (dcsd)	Pos	5
74-62M (dcsd)	252	2.50619	90.2346	0.976809	5.04886	3.48955	5.37109	384.118	60.967	19.026	0.510762	3.07621	2.46582	174.006	7.24962	12.6221	4.09095	82.5832	907.68	12.9138	24.335	74	62M (dcsd)	Pos	5
74-62M (dcsd)	247	2.82985	169.831	1.91889	6.99152	7.12268	5.37109	290.364	50.5137	28.9379	15.6434	5.15503	0.099972	3200	9.44237	12.6221	1.38942	98.2473	1268.7	22.8211	27.5781	74	62M (dcsd)	Pos	2		12.7579	1280.02	2.30254	5.15932	7.10525	5.37109	126.063	70.6836	16.1862	2.35481	5.27276	1.66046	313.953	10.251	12.6221	2.13397	150.549	329.906	13.6311	57.4231
74-62M (dcsd)	240	3.00846	69.1489	0.976809	4.57724	3.48955	5.37109	284.876	94.0176	17.3704	0.171743	2.28632	2.46582	110.456	7.47727	12.6221	4.48744	75.6882	707.69	10.4809	30.9236	74	62M (dcsd)	Pos	7
74-62M (dcsd)	227	3.77749	83.9321	1.53567	6.61665	6.80411	5.37109	259.628	145.164	25.4651	1.04547	3.73641	2.46582	129.925	9.44237	12.6221	2.41462	77.3982	1047.03	10.6017	37.7653	74	62M (dcsd)	Pos	6
74-62M (dcsd)	377	13.2835	138.364	1.72569	6.61665	7.12268	5.37109	252.512	121.362	17.2879	1.39783	4.13539	0.351967	100.099	9.82058	12.6221	1.38942	81.4446	322.104	7.82375	45.9396	74	62M (dcsd)	Pos	10
74-62M (dcsd)	382	7.69036	121.527	1.72569	6.99152	7.12268	5.37109	251.137	211.945	17.087	1.04547	4.13539	0.099972	94.9415	9.6309	12.6221	2.0636	74.0883	694.868	8.32279	40.189	74	62M (dcsd)	Pos	8
74-62M (dcsd)	370	7.29165	77.8628	1.53567	6.23742	7.04291	5.37109	199.086	116.971	17.3382	0.535942	4.13539	2.46582	89.3848	9.44237	12.6221	1.06911	74.4263	329.576	9.30885	27.5781	74	62M (dcsd)	Pos	9
74-62M (dcsd)	379	14.9488	179.427	1.53567	6.23742	7.2825	5.37109	182.065	68.7769	13.6522	1.58871	4.13539	0.099972	85.4624	10.0114	12.6221	0.762921	83.6001	233.36	7.15139	45.5246	74	62M (dcsd)	Pos	11
74-62M (dcsd)	262	12.7562	329.42	0.976809	5.04886	3.83364	5.37109	116.152	26.2469	14.2023	1.75177	2.67869	2.46582	230.363	8.63183	12.6221	2.91423	90.7763	96.8824	11.4903	63.4725	74	62M (dcsd)	Pos	12
74-62M (dcsd)	282	21.3003	275.985	1.53567	6.23742	6.96322	5.37109	76.6208	30.997	15.252	1.81916	4.13539	0.099972	116.225	11.5785	12.6221	0.21196	84.1387	106.569	8.65319	85.986	74	62M (dcsd)	Pos	13
74-62M (dcsd)	276	17.7193	462.615	1.21176	4.57724	3.6614	5.37109	55.9796	36.7511	17.9947	2.35577	3.07621	2.46582	143.276	10.7727	12.6221	2.91423	92.5018	50.5708	9.34606	105.758	74	62M (dcsd)	Pos	14
74-62M (dcsd)	226	10.206	370.386	0.976809	4.57724	3.6614	5.37109	48.0276	21.6368	13.5951	1.78915	3.07621	2.46582	120.446	8.63183	12.6221	2.527	82.357	49.2743	6.72845	65.484	74	62M (dcsd)	Pos	14
74-62M (dcsd)	206	20.2014	138.042	1.72569	6.23742	7.12268	5.37109	39.9785	34.4322	9.13251	1.90918	4.13539	0.351967	108.664	12.3881	12.6221	0.474704	91.0652	66.3171	7.82375	106.923	74	62M (dcsd)	Pos	15
74-62M (dcsd)	224	11.7787	284.201	1.21176	4.57724	3.6614	5.37109	37.2863	25.4839	11.0279	2.04373	3.07621	2.46582	126.946	9.81184	12.6221	2.527	88.8786	42.6033	8.95881	80.786	74	62M (dcsd)	Pos	14
75-75M	308	22.0578	8098.64	4.97241	2.03201	11.4746	5.37109	15.2706	44.6039	6.57042	1.32455	11.7057	2.46582	187.894	14.5996	12.6221	1.91367	439.635	217.937	23.2538	73.722	75	75M	Pos	16		19.0899	3727.29	3.54433	3.94778	11.4746	5.37109	8.8584	53.6116	13.6446	1.38827	8.05714	2.46582	122.923	8.81	12.6221	1.89393	287.405	111.913	24.9901	39.9432
75-75M	315	11.8242	4310.41	4.97241	7.10449	11.4746	5.37109	12.7084	64.6862	8.48096	1.827	10.2234	2.46582	165.422	11.6683	12.6221	6.34766	353.587	162.201	18.1965	51.5042	75	75M	Pos	19
75-75M	304	19.7953	4170.92	8.11964	2.03201	11.4746	5.37109	12.6124	72.932	34.7439	3.18667	13.2069	2.46582	207.136	13.6176	12.6221	1.91367	468.913	138.61	44.2388	48.8391	75	75M	Pos	19
75-75M	357	16.4144	2479.59	2.4862	1.01601	11.4746	5.37109	8.76901	35.1016	7.02662	0.596246	6.60343	2.46582	120.565	7.29979	12.6221	0.956833	202.59	74.1	16.5279	38.2198	75	75M	Pos	17
75-75M	356	21.0571	4617.63	1.94487	1.01601	11.4746	5.37109	7.88366	75.6539	25.1223	0.79015	6.60343	2.46582	106.046	7.29979	12.6221	2.51973	258.717	94.9866	63.7462	46.0764	75	75M	Pos	18
75-75M	358	21.887	3407.68	1.94487	7.10449	11.4746	5.37109	6.82835	44.4752	12.4898	1.64669	5.11172	2.46582	103.899	7.29979	12.6221	0.956833	237.904	82.5577	16.6825	35.1659	75	75M	Pos	16
75-75M	348	17.4509	1559.79	2.4862	7.10449	11.4746	5.37109	5.26878	30.9479	9.15999	1.14984	5.85285	2.46582	72.9145	5.35082	12.6221	0.12529	183.411	74.2136	13.3252	20.4435	75	75M	Pos	17
75-75M	361	19.3808	2584.64	2.4862	1.01601	11.4746	5.37109	5.2178	69.6281	11.6149	0.852329	6.60343	2.46582	87.3829	5.83415	12.6221	0.956833	231.371	91.0144	14.9549	23.0904	75	75M	Pos	18
75-75M	359	21.9421	2316.32	2.4862	7.10449	11.4746	5.37109	5.16665	44.4752	7.59224	1.12094	6.60343	2.46582	55.0518	6.3202	12.6221	1.3549	210.517	71.5942	13.9846	22.4273	75	75M	Pos	16
7-91F	46	5.52948	340.499	0.976809	5.04886	3.83364	5.37109	41.0854	2.67516	11.2819	3.2498	2.87685	2.46582	3200	7.93589	12.6221	3.30414	97.1572	91.7379	11.0349	24.6964	7	91F	Pos	16
7-91F	212	6.6486	430.766	0.743173	4.57724	3.6614	5.37109	36.1963	3.59663	7.74572	3.01948	2.67869	2.46582	231.845	7.47727	12.6221	2.91423	86.0771	151.007	7.56159	21.1098	7	91F	Pos	15
7-91F	279	4.78559	311.521	0.976809	5.04886	3.48955	5.37109	35.9473	4.49713	6.81447	2.45659	3.07621	2.46582	3200	7.24962	12.6221	2.91423	91.6674	165.932	7.04426	15.5113	7	91F	Pos	14
7-91F	320	9.34099	417.302	1.53567	6.23742	7.44267	5.37109	35.6064	5.09099	10.1144	2.6976	4.13539	2.46582	3200	9.6309	12.6221	0.474704	94.3556	139.195	8.15692	28.3421	7	91F	Pos	33
7-91F	263	4.51255	273.224	0.976809	4.57724	3.48955	5.37109	32.9589	4.49713	6.85471	2.11443	2.67869	2.46582	481.429	7.02312	12.6221	2.91423	80.8838	113.762	6.08319	16.893	7	91F	Pos	12		6.9231	205.697	1.23072	5.94076	8.40601	5.48564	18.5539	8.2208	6.81213	1.92976	4.48106	2.22924	1460.09	7.58893	12.6221	4.40723	86.2066	80.5937	11.4441	17.461
7-91F	264	8.01911	352.881	2.89572	14.4669	13.2634	6.51652	32.8828	19.2903	14.5977	2.47078	8.58929	2.46582	620.401	15.8718	12.6221	8.1819	179.545	198.025	12.1664	26.9276	7	91F	Pos	13
7-91F	333	8.66924	331.858	1.72569	6.23742	7.12268	5.37109	32.5741	5.09099	8.8683	3.15751	4.13539	0.099972	229.039	9.82058	12.6221	0.762921	88.1081	163.237	6.64137	28.7253	7	91F	Pos	31
7-91F	35	6.44902	290.989	1.21176	5.04886	3.6614	5.37109	26.0041	6.25317	7.78648	3.83923	2.87685	2.46582	3200	7.47727	12.6221	3.69646	87.6476	90.7059	8.56658	18.9886	7	91F	Pos	21
7-91F	98	7.1409	222.725	0.743173	4.57724	3.6614	5.37109	21.6187	8.80888	11.1125	2.83086	2.67869	2.46582	3200	7.24962	12.6221	2.91423	91.222	78.7066	10.8511	20.4	7	91F	Pos	28
7-91F	191	6.27393	199.24	1.53567	6.23742	6.96322	5.37109	13.5477	6.041	8.25805	3.35199	4.13539	2.46582	290.706	9.44237	12.6221	0.21196	85.8885	96.3155	6.64137	20.5081	7	91F	Pos	29
Healthy 1	3	8.74126	117.695	0.804604	7.10449	11.4746	5.37109	7.83867	8.05664	3.28521	0.386542	5.11172	2.46582	3200	4.39322	12.6221	6.34766	79.6136	9.89874	25.1475	7.51001			Healthy
Healthy 1	2	7.42058	146.305	0.804604	7.10449	11.4746	5.37109	7.70325	8.05664	2.87978	0.386542	5.11172	2.46582	3200	4.87043	12.6221	6.34766	85.4111	13.0385	24.6062	8.14026			Healthy
Healthy 1	1	9.77048	33.2206	0.804604	2.32589	11.4746	5.37109	3.53575	8.05664	0.649013	0.231229	5.11172	2.46582	10.9382	4.87043	12.6221	6.34766	15.6607	8.03417	3.53036	11.966			Healthy			4.74608	52.6661	0.804604	3.71935	11.4746	5.37109	5.49179	8.05664	2.3632	0.330327	4.62466	2.46582	86.9734	4.55345	12.6221	6.34766	47.2863	21.3614	6.95947	11.7632
Healthy 2	2	2.23389	88.8342	0.804604	1.72766	11.4746	5.37109	6.87521	8.05664	3.8296	0.528523	4.38114	2.46582	168.414	4.87043	12.6221	6.34766	68.0861	34.2125	10.2071	14.5509			Healthy
Healthy 2	3	2.23389	35.9436	0.804604	7.10449	11.4746	5.37109	6.06442	8.05664	2.61099	0.231229	4.38114	2.46582	81.5686	3.91949	12.6221	6.34766	58.112	21.8375	7.14091	8.77284			Healthy
Healthy 2	1	2.23389	14.1357	0.804604	7.10449	11.4746	5.37109	1.70266	8.05664	0.399372	0.144375	4.38114	2.46582	2.46179	5.35082	12.6221	6.34766	< 6.884765625	12.3294	2.44059	15.2007			Healthy			29.1167	101.146	1.19367	32.3785	11.4746	47.8498	5.0799	8.05664	4.56113	0.228902	7.13827	2.68722	60.1304	10.3358	12.6221	7.01828	59.5502	31.2859	5.43675	14.3356
Healthy 3	3	42.6336	136.61	1.3882	44.3929	11.4746	70.943	6.99193	8.05664	5.83342	0.231229	8.12967	2.97112	105.015	12.8283	12.6221	6.98909	65.5706	37.1634	7.14091	13.2554			Healthy
Healthy 3	2	42.4825	152.693	1.3882	45.6382	11.4746	67.2353	6.54513	8.05664	7.4506	0.311101	8.90401	2.6247	72.9145	12.8283	12.6221	7.7181	53.5298	44.365	6.72875	14.5509			Healthy
Healthy 3	1	41.5241	22.2696	1.94487	42.8159	11.4746	44.1843	4.21388	8.05664	4.65341	0.231229	7.36261	2.6247	83.2677	13.3405	12.6221	6.25671	56.4498	27.148	4.98424	17.158			Healthy			73.5067	129.415	2.12531	52.0496	8.05186	68.1088	8.84691	8.05664	14.791	0.496582	7.87641	2.14533	167.473	13.5126	12.6221	8.07675	70.1708	53.2536	16.9718	13.9221
Healthy 4	3	89.5223	159.477	2.4862	60.7815	11.4746	85.5193	11.3171	8.05664	18.1213	0.662273	7.36261	1.53957	108.124	12.8283	12.6221	9.16744	76.0778	60.7334	16.8366	9.40759			Healthy
Healthy 4	2	89.4735	206.499	1.94487	52.5515	1.20635	74.6227	11.0097	8.05664	21.5984	0.596246	8.90401	2.27171	311.026	14.3691	12.6221	8.80609	77.9848	71.8796	29.0946	15.2007			Healthy
Healthy 4	1	69.8475	37.2813	3.80117	59.6736	5.16984	78.2772	7.43029	16.1816	22.0554	0.596246	13.6788	6.21841	54.865	22.7628	45.6548	14.8826	51.1645	35.1154	10.9246	26.4197			Healthy			28.0946	156.101	3.27866	24.6275	9.37302	29.6731	7.73935	9.97669	11.8485	1.09695	8.71169	2.27616	2151.62	11.8011	23.633	5.32157	74.665	74.8644	11.5059	25.3116
Healthy 5	3	7.01566	212.086	3.0174	7.10449	11.4746	5.37109	8.12981	5.94622	6.46359	1.43074	5.85285	0.305033	3200	6.3202	12.6221	0.12529	87.8221	94.326	11.2776	22.4273			Healthy
Healthy 5	2	7.42058	218.936	3.0174	7.10449	11.4746	5.37109	7.65795	7.80227	7.02662	1.26387	6.60343	0.305033	3200	6.3202	12.6221	0.956833	85.0084	95.1517	12.3154	27.088			Healthy
Healthy 5	1	4.61888	37.2813	1.94487	7.10449	11.4746	5.37109	3.65177	5.94622	1.4196	0.596246	6.60343	2.46582	99.4977	5.83415	12.6221	0.12529	66.9704	20.7031	6.72875	25.7521			Healthy			12.6345	207.413	2.83453	22.7496	8.42385	31.241	8.54507	14.3108	11.9073	2.04457	9.18484	2.91632	1146.43	12.049	12.6221	6.86511	70.047	48.3137	21.3816	16.1337
Healthy 6	3	17.4509	306.204	3.0174	28.3765	11.4746	46.1739	11.825	16.1816	15.8806	2.79239	9.68512	2.97112	3200	12.8283	12.6221	7.7181	78.9355	65.7351	28.5789	10.6831			Healthy
Healthy 6	2	15.8337	278.754	3.54134	32.7678	2.32232	42.178	10.1584	20.8047	18.4217	2.74508	11.266	3.31202	139.801	17.4845	12.6221	12.7519	64.2352	58.503	28.8372	11.966			Healthy
Healthy 6	1	10.2773	94.9824	2.4862	20.3029	11.4746	1.00928	6.96863	3.97061	7.73403	0.973764	9.68512	1.91072	111.395	10.794	12.6221	4.77966	57.1739	26.9451	19.5369	10.6831			Healthy			16.2438	213.221	1.93976	9.00603	11.4746	3.91716	9.19252	6.69463	4.68961	1.41396	7.88921	1.06487	1189.57	9.12429	12.6221	2.23111	71.2969	62.417	15.203	16.9703
Healthy 7	2	20.946	402.974	1.3882	3.35759	11.4746	5.37109	10.5135	8.05664	4.65341	2.06097	5.85285	0.534483	257.312	7.79304	12.6221	0.956833	78.7319	117.239	14.7946	20.4435			Healthy
Healthy 7	1	17.5081	141.706	1.94487	3.35759	11.4746	5.37109	10.0954	8.05664	1.68137	1.20716	8.12967	0.749396	3200	8.78584	12.6221	0.956833	77.9848	43.0665	11.2776	19.7842			Healthy			16.4958	262.128	1.66653	5.23104	11.4746	5.37109	9.73482	8.05664	2.82385	1.26359	6.99126	1.60761	3200	7.55302	12.6221	3.65224	81.8991	62.6721	12.4669	15.8751
Healthy 7	3	15.4834	382.55	1.3882	7.10449	11.4746	5.37109	9.37421	8.05664	3.96632	1.32002	5.85285	2.46582	3200	6.3202	12.6221	6.34766	85.8135	82.2777	13.6562	11.966			Healthy

## Sheet: CXCL13 Sorted for Peak
Tube Number	Test Result	SB20 #	Unique PT #	Age	Rack	Location	Pos/Neg	Number of COVID Tests	Blood Type	Symptoms	Days since symptom onset	Abbott IgG Verification	RBD AUC	N AUC	S AUC	RBD 125	N 125	S 125	RBD 625	N 625	S 625	RBD 5	RBD 25	RBD 125	RBD 625	RBD 3125	RBD 15625	RBD 78125	RBD 0	N 5	N 25	N 125	N 625	N 3125	N 15625	N 78125	N 0	S 5	S 25	S 125	S 625	S 3125	S 15625	S 78125	S 0
360	Invalid(42.1350581628465)	360	1	61M	8	3B	Pos	6	B Positive	weakness, nausea, vomitting, diarrhea	32	Pos x16	2944	5462	3451	2.22	2.493	2.398	0.964	1.317	1.164	2.788	2.771	2.22	0.964	0.281	0.101	0.07	0.061	2.796	2.682	2.493	1.317	0.548	0.185	0.109	0.096	2.61	2.519	2.398	1.164	0.302	0.104	0.076	0.073
345	Invalid(4.35326209453269)	345	1	61M	7	10A	Pos	6	B Positive	weakness, nausea, vomitting, diarrhea	28	Pos x16	3967	2594	4484	2.191	2.349	2.5	1.159	0.916	1.147	2.555	2.573	2.191	1.159	0.339	0.149	0.092	0.077	2.732	2.738	2.349	0.916	0.296	0.116	0.082	0.083	2.936	3.107	2.5	1.147	0.404	0.143	0.082	0.072
188	Invalid(36.2831558953819)	188	1	61M	4	8G	Pos	6	B Positive	weakness, nausea, vomitting, diarrhea	21	Pos x16	4332	16594	5293	2.025	3.058	2.56	1.401	2.476	1.388	2.515	2.329	2.025	1.401	0.37	0.133	0.082	0.056	3.174	3.08	3.058	2.476	0.986	0.352	0.155	0.059	3.253	2.943	2.56	1.388	0.478	0.126	0.081	0.063
307	Invalid(35.2379231987833)	307	1	61M	7	2E	Pos	6	B Positive	weakness, nausea, vomitting, diarrhea	33	Pos x16	2996	4388	3781	2.008	2.631	2.746	1.058	1.271	1.141	2.467	2.22	2.008	1.058	0.281	0.104	0.066	0.059	2.703	2.959	2.631	1.271	0.437	0.151	0.092	0.09	3.579	3.327	2.746	1.141	0.318	0.121	0.082	0.071
1	Invalid(24.3932653843698)	1	1	61M	1	1B	Pos	6	B Positive	weakness, nausea, vomitting, diarrhea	15	Pos x16	8049	12000	13770	2.74	2.768	3.027	1.989	2.245	2.36	3.29	2.935	2.74	1.989	0.63	0.173	0.071	0.065	3.047	3.006	2.768	2.245	0.976	0.254	0.122	0.368	3.509	3.08	3.027	2.36	0.827	0.273	0.101	0.073
42	Invalid(16.4389047680272)	42	1	61M	1	9D	Pos	6	B Positive	weakness, nausea, vomitting, diarrhea	12	Pos x16	17497	13696	20278	2.736	3.272	3.251	2.235	2.554	2.812	3.002	2.965	2.736	2.235	0.709	0.311	0.221	0.1	3.325	3.241	3.272	2.554	0.966	0.283	0.134	0.087	3.657	3.732	3.251	2.812	0.883	0.375	0.156	0.098
349	< 5.8349609375	349	1	61M	7	10I	Pos	6	B Positive	weakness, nausea, vomitting, diarrhea	29	Pos x16	3190	2872	3733	2.186	2.18	2.227	0.741	0.889	1.148	2.613	2.705	2.186	0.741	0.352	0.117	0.075	0.069	2.678	2.634	2.18	0.889	0.338	0.139	0.097	0.08	2.493	2.367	2.227	1.148	0.337	0.126	0.079	0.069
86	82.41	86	1	61M	2	8C	Pos	6	B Positive	weakness, nausea, vomitting, diarrhea	7	Pos x16	3020	3362	7994	1.743	2.424	2.666	0.694	1.153	0.963	2.901	2.721	1.743	0.694	0.308	0.141	0.142	0.075	2.87	3.107	2.424	1.153	0.344	0.127	0.087
309	41.2032	309	1	61M	7	2I	Pos	6	B Positive	weakness, nausea, vomitting, diarrhea	34	Pos x16	2950	4798	4018	1.962	2.593	2.719	1.054	1.421	1.193	2.562	2.273	1.962	1.054	0.274	0.109	0.069	0.064	3.055	2.954	2.593	1.421	0.467	0.145	0.09	0.089	3.514	3.332	2.719	1.193	0.344	0.116	0.076	0.067
323	33.0726	323	1	61M	7	5H	Pos	6	B Positive	weakness, nausea, vomitting, diarrhea	24	Pos x16	2756	4655	11656	2.347	2.438	2.742	1.051	1.219	1.894	2.946	2.822	2.347	1.051	0.225	0.112	0.073	0.072	2.463	2.464	2.438	1.219	0.501	0.143	0.078	0.069	3.088	3.115	2.742	1.894	0.689	0.252	0.123	0.075
324	30.7918	324	1	61M	7	5J	Pos	6	B Positive	weakness, nausea, vomitting, diarrhea	25	Pos x16	3038	3630	6715	2.423	2.378	2.778	1.163	1.124	1.916	3.179	2.932	2.423	1.163	0.242	0.101	0.072	0.076	2.553	2.394	2.378	1.124	0.385	0.143	0.081	0.077	3.062	3	2.778	1.916	0.596	0.065	0.101	0.077
85	29.13	85	1	61M	2	8A	Pos	6	B Positive	weakness, nausea, vomitting, diarrhea	13	Pos x16	9471	17718	34366	2.446	2.831	3.009	1.72	2.917	3.111	2.8	2.734	2.446	1.72	0.626	0.216	0.124	0.077	3.038	2.926	2.831	2.917	1.112	0.355	0.132	0.078	3.273	3.217	3.009	3.111	1.536	0.591	0.18	0.088
45	29.13	45	1	61M	1	10A	Pos	6	B Positive	weakness, nausea, vomitting, diarrhea	14	Pos x16	14895	19770	18360	3.28	3.184	3.653	2.487	2.931	2.953	3.425	3.388	3.28	2.487	0.77	0.27	0.154	0.115	3.523	3.284	3.184	2.931	1.3	0.345	0.168	0.101	3.742	3.688	3.653	2.953	0.954	0.3	0.157	0.089
39	25.7735	39	1	61M	1	8G	Pos	6	B Positive	weakness, nausea, vomitting, diarrhea	8	Pos x16	9171	2439	3470	2.237	2.414	2.582	1.521	0.979	1.001	3.026	2.782	2.237	1.521	0.503	0.233	0.137	0.087	3.168	3.115	2.414	0.979	0.251	0.115	0.083	0.083	3.184	3.377	2.582	1.001	0.3	0.136	0.101	0.082
199	25.7735	199	1	61M	4	10I	Pos	6	B Positive	weakness, nausea, vomitting, diarrhea	20	Pos x16	4948	16633		2.323	2.65		1.154	1.685		2.893	2.781	2.323	1.154	0.438	0.16	0.079	0.059	3.043	2.821	2.65	1.685	0.836	0.421	0.152	0.056
94	22.9469	94	1	61M	2	9J	Pos	6	B Positive	weakness, nausea, vomitting, diarrhea	19	Pos x16	6641	11821	27167	2.495	2.831	3.287	1.626	2.893	3.032	2.957	2.827	2.495	1.626	0.525	0.168	0.1	0.093	3.119	2.914	2.831	2.893	0.855	0.253	0.097	0.076	3.096	3.232	3.287	3.032	1.366	0.419	0.198	0.152
331	22.9469	331	1	61M	7	7D	Pos	6	B Positive	weakness, nausea, vomitting, diarrhea	22	Pos x16	4875	7549	9958	2.631	2.563	2.664	1.438	1.706	2.097	3.024	2.652	2.631	1.438	0.399	0.142	0.073	0.067	2.704	2.46	2.563	1.706	0.653	0.219	0.111	0.084	3.359	2.895	2.664	2.097	0.663	0.217	0.095	0.083
329	22.9469	329	1	61M	7	6I	Pos	6	B Positive	weakness, nausea, vomitting, diarrhea	23	Pos x16	4191	6157	9969	2.555	2.478	2.698	1.233	1.656	1.92	3.142	2.771	2.555	1.233	0.366	0.124	0.072	0.066	2.588	2.458	2.478	1.656	0.508	0.213	0.097	0.084	3.083	2.85	2.698	1.92	0.735	0.209	0.095	0.076
318	22.9469	318	1	61M	7	4G	Pos	6	B Positive	weakness, nausea, vomitting, diarrhea	26	Pos x16	4296	3173	9311	2.442	2.457	2.507	1.387	1.154	1.949	2.648	2.59	2.442	1.387	0.356	0.124	0.077	0.069	2.504	2.451	2.457	1.154	0.33	0.108	0.077	0.079	2.764	2.816	2.507	1.949	0.705	0.195	0.099	0.082
351	22.9469	351	1	61M	8	1D	Pos	6	B Positive	weakness, nausea, vomitting, diarrhea	28	Pos x16	3511	2809	4045	2.281	2	1.974	1.001	0.824	1.131	3.015	2.537	2.281	1.001	0.334	0.125	0.073	0.067	2.5	2.382	2	0.824	0.357	0.131	0.089	0.075	2.535	2.41	1.974	1.131	0.346	0.156	0.089	0.069
29	21.91	29	1	61M	1	6G	Pos	6	B Positive	weakness, nausea, vomitting, diarrhea	9	Pos x16	4241	3649	6461	2.325	2.808	3.325	1.162	1.172	1.681	2.933	2.696	2.325	1.162	0.353	0.153	0.107	0.079	2.769	2.714	2.808	1.172	0.362	0.135	0.082	0.076	3.542	3.24	3.325	1.681	0.389	0.184	0.098	0.081
16	20.23	16	1	61M	1	4A	Pos	6	B Positive	weakness, nausea, vomitting, diarrhea	16	Pos x16	8008	18384	11138	2.555	2.922	3.089	1.641	2.392	2.209	2.977	2.721	2.555	1.641	0.621	0.185	0.11	0.063	2.956	2.652	2.922	2.392	0.995	0.409	0.147	0.076	3.76	3.387	3.089	2.209	0.79	0.212	0.1	0.075
15	20.23	15	1	61M	1	3J	Pos	6	B Positive	weakness, nausea, vomitting, diarrhea	17	Pos x16	6404	10336	5731	2.552	2.938	3.022	1.56	2.283	1.599	3.064	2.82	2.552	1.56	0.517	0.163	0.107	0.069	2.898	2.896	2.938	2.283	0.786	0.246	0.113	0.091	3.753	3.306	3.022	1.599	0.438	0.152	0.083	0.076
338	19.8029	338	1	61M	7	8G	Pos	6	B Positive	weakness, nausea, vomitting, diarrhea	22	Pos x16	7646	5338	6325	2.276	2.697	2.74	1.502	1.633	1.787	3.257	2.688	2.276	1.502	0.582	0.197	0.095	0.062	2.745	2.595	2.697	1.633	0.491	0.152	0.103	0.094	2.93	2.951	2.74	1.787	0.496	0.151	0.091	0.078
340	19.8029	340	1	61M	7	9B	Pos	6	B Positive	weakness, nausea, vomitting, diarrhea	27	Pos x16	4357	2641	4274	2.176	2.324	2.732	1.23	0.928	1.378	3.063	2.892	2.176	1.23	0.381	0.146	0.084	0.063	2.797	2.628	2.324	0.928	0.301	0.119	0.081	0.096	3.181	2.887	2.732	1.378	0.344	0.117	0.083	0.088
355	19.8029	355	1	61M	8	2A	Pos	6	B Positive	weakness, nausea, vomitting, diarrhea	30	Pos x16	2030	11.38	5.166	1.995	0.125	0.075	0.695	0.091	0.067	2.65	2.378	1.995	0.695	0.22	0.106	0.082	0.078	0.968	0.226	0.125	0.091	0.08	0.073	0.07	0.07	0.579	0.117	0.075	0.067	0.065	0.071	0.064	0.065
14	18.41	14	1	61M	1	3H	Pos	6	B Positive	weakness, nausea, vomitting, diarrhea	18	Pos x16	4935	10104	5296	2.762	2.924	2.863	1.209	2.42	1.506	3.098	2.78	2.762	1.209	0.444	0.143	0.101	0.074	3.034	3.022	2.924	2.42	0.773	0.237	0.102	0.088	3.568	3.308	2.863	1.506	0.42	0.145	0.083	0.077
90	14.24	90	1	61M	2	9B	Pos	6	B Positive	weakness, nausea, vomitting, diarrhea	10	Pos x16	3554	10185	9598	2.078	2.868	2.607	0.996	2.29	2.429	3.007	2.824	2.078	0.996	0.338	0.136	0.088	0.064	3.095	3.129	2.868	2.29	0.69	0.265	0.11	0.077	3.023	3.179	2.607	2.429	0.779	0.2
385	11.6709	385	1	61M	8	8A	Pos	6	B Positive	weakness, nausea, vomitting, diarrhea	35	Pos x16	3041	3397	7139	1.774	2.413	2.592	1.038	1.286	1.795	2.463	2.55	1.774	1.038	0.294	0.111	0.067	0.06	2.87	2.81	2.413	1.286	0.325	0.123	0.07	0.051	3.076	2.666	2.592	1.795	0.603	0.154	0.091	0.062
41	4.35326	41	1	61M	1	9B	Pos	6	B Positive	weakness, nausea, vomitting, diarrhea	11	Pos x16	8650	9498	17449	2.565	3.184	3.461	1.461	2.317	2.835	2.999	2.785	2.565	1.461	0.53	0.206	0.146	0.086	3.381	3.156	3.184	2.317	0.728	0.227	0.114	0.078	3.695	3.493	3.461	2.835	0.818	0.322	0.142	0.082
5	92.76	5	2	89F	1	1J	Pos	8	O Positive	SOB, Hypoxia, cough	26	Pos x7	7914	5782	6439	2.619	2.691	2.832	1.398	1.669	1.232	3.225	3.019	2.619	1.398	0.545	0.207	0.113	0.09	2.979	2.873	2.691	1.669	0.531	0.165	0.094	0.074	3.361	3.133	2.832	1.232	0.452	0.199	0.084	0.071
22	77.8	22	2	89F	1	5D	Pos	8	O Positive	SOB, Hypoxia, cough	29	Pos x7	5065	5242	6765	2.606	2.889	3.197	1.088	1.629	1.706	3.188	2.885	2.606	1.088	0.407	0.164	0.123	0.083	2.988	2.913	2.889	1.629	0.461	0.162	0.097	0.085	3.529	3.705	3.197	1.706	0.508	0.162	0.101	0.076
4	72.34	4	2	89F	1	1H	Pos	8	O Positive	SOB, Hypoxia, cough	28	Pos x7	7158	5230	4054	2.621	2.678	2.619	1.441	1.461	1.192	3.225	2.998	2.621	1.441	0.495	0.192	0.118	0.077	3.07	2.93	2.678	1.461	0.49	0.176	0.096	0.07	3.539	3.31	2.619	1.192	0.343	0.13	0.082	0.083
9	47.69	9	2	89F	1	2G	Pos	8	O Positive	SOB, Hypoxia, cough	25	Pos x7	4646	6014	5256	2.491	2.855	2.987	1.272	1.517	1.433	3.189	2.773	2.491	1.272	0.387	0.152	0.082	0.069	2.988	2.907	2.855	1.517	0.584	0.167	0.111	0.077	3.455	3.249	2.987	1.433	0.41	0.152	0.084	0.073
215	29.78	215	3	79M	5	4A	Pos	8	A Positive	sore throat, fever	21	Pos x4	266.2	5543	903.7	0.552	2.486	1.496	0.154	1.204	0.341	2.641	1.844	0.552	0.154	0.082	0.07	0.09	0.078	2.521	2.399	2.486	1.204	0.47	0.22	0.131	0.064	3.034	2.792	1.496	0.341	0.134	0.089	0.068	0.075
294	26.43	294	3	79M	6	9J	Pos	8	A Positive	sore throat, fever	16	Pos x4	306	3011	499.9	0.608	1.994	0.895	0.168	0.925	0.2	2.917	1.954	0.608	0.168	0.087	0.068	0.082	0.067	2.817	2.586	1.994	0.925	0.362	0.131	0.088	0.091	3.443	2.939	0.895	0.2	0.098	0.083	0.075	0.073
17	43.0519	17	5	76F	1	4C	Pos	3	A Positive	None (1st test)	12	Pos x8	1805	25371	1274	1.889	2.906	1.551	0.63	2.412	0.495	2.745	2.618	1.889	0.63	0.206	0.101	0.102	0.064	2.788	2.449	2.906	2.412	1.283	0.501	0.194	0.081	3.539	3.101	1.551	0.495	0.163	0.097	0.081	0.07
21	37.306	21	5	76F	1	5B	Pos	3	A Positive	None (1st test)	14	Pos x8	6920	43440	4128	2.472	2.79	2.757	1.48	2.985	1.241	2.879	2.694	2.472	1.48	0.522	0.186	0.1	0.074	2.951	2.904	2.79	2.985	2.02	0.756	0.262	0.086	3.535	3.376	2.757	1.241	0.337	0.13	0.101	0.077
321	33.0726	321	5	76F	7	5D	Pos	3	A Positive	None (1st test)	18	Pos x8	5252	19426	16593	2.579	2.487	2.714	1.466	2.174	1.957	2.562	2.799	2.579	1.466	0.383	0.165	0.096	0.072	2.38	2.406	2.487	2.174	1.271	0.403	0.133	0.067	2.947	3.125	2.714	1.957	0.881	0.306	0.169	0.083
190	30.7918	190	5	76F	4	9B	Pos	3	A Positive	None (1st test)	15	Pos x8	3724	25253	3431	2.122	2.993	2.71	1.22	2.564	1.111	2.331	2.533	2.122	1.22	0.314	0.14	0.079	0.067	3.189	2.946	2.993	2.564	1.297	0.419	0.276	0.055	3.191	2.884	2.71	1.111	0.288	0.113	0.075	0.067
12	28.3706	12	5	76F	1	3D	Pos	3	A Positive	None (1st test)	10	Pos x8	980.3	6091	1096	1.538	3.051	1.321	0.389	1.851	0.405	3.025	2.578	1.538	0.389	0.139	0.082	0.08	0.075	2.989	2.996	3.051	1.851	0.518	0.168	0.113	0.106	3.623	2.934	1.321	0.405	0.167	0.108	0.082	0.077
193	25.7735	193	5	76F	4	9H	Pos	3	A Positive	None (1st test)	16	Pos x8	4175	24205	3641	2.186	3.337	2.602	1.288	2.595	1.212	2.56	2.597	2.186	1.288	0.359	0.138	0.135	0.056	3.291	3.124	3.337	2.595	1.165	0.464	0.215	0.059	3.191	2.925	2.602	1.212	0.298	0.116	0.077	0.066
258	19.8029	258	5	76F	6	2G	Pos	3	A Positive	None (1st test)	0	Pos x8	70.4	33.05	12.31	0.373	0.195	0.091	0.058	0.13	0.078	1.135	0.18	0.373	0.058	0.058	0.057	0.061	0.063	1.79	0.354	0.195	0.13	0.154	0.143	0.13	0.15	1.134	0.137	0.091	0.078	0.074	0.071	0.075	0.076
96	16.44	96	5	76F	2	10C	Pos	3	A Positive	None (1st test)	17	Pos x8	3871	25841	19849	2.463	2.827	3.156	1.254	2.977	2.563	3.013	2.767	2.463	1.254	0.325	0.121	0.075	0.06	3.033	2.998	2.827	2.977	1.761	0.442	0.131	0.117	3.362	2.913	3.156	2.563	0.949	0.33	0.195	0.09
279	39.99	279	7	91F	6	6I	Pos	5	Unknown	Fever, cough	14	Pos x2	5517	72075	14566	2.35	3.163	3.375	1.369	3.08	2.795	2.435	2.363	2.35	1.369	0.502	0.148	0.087	0.092	3.44	3.186	3.163	3.08	2.671	1.257	0.412	0.178	3.534	3.514	3.375	2.795	0.898	0.249	0.118	0.081
320	35.2379	320	7	91F	7	5B	Pos	5	Unknown	Fever, cough	33	Pos x2	16618	2330	22634	2.637	2.313	2.612	2.213	0.987	2.096	2.55	2.73	2.637	2.213	1.063	0.303	0.118	0.071	2.413	2.477	2.313	0.987	0.248	0.1	0.07	0.068	2.959	2.739	2.612	2.096	1.22	0.406	0.156	0.076
264	34.02	264	7	91F	6	3J	Pos	5	Unknown	Fever, cough	13	Pos x2	4460	4290	30105	2.274	2.883	3.76	1.567	1.188	3.409	2.235	2.268	2.274	1.567	0.351	0.125	0.076	0.059	3.148	3.163	2.883	1.188	0.388	0.187	0.147	0.143	3.931	3.762	3.76	3.409	1.487	0.459	0.191	0.084
35	34.02	35	7	91F	1	7J	Pos	5	Unknown	Fever, cough	21	Pos x2	17740	4245	22794	2.892	3.41	3.246	2.303	1.427	2.597	3.218	3.035	2.892	2.303	0.959	0.29	0.189	0.1	3.179	3.463	3.41	1.427	0.363	0.129	0.095	0.103	3.86	3.483	3.246	2.597	0.9	0.346	0.278	0.106
263	32.85	263	7	91F	6	3H	Pos	5	Unknown	Fever, cough	12	Pos x2	8120	5676	22075	2.18	2.99	3.778	1.549	1.249	2.955	2.241	1.955	2.18	1.549	0.584	0.204	0.113	0.061	3.189	2.981	2.99	1.249	0.373	0.186	0.214	0.146	3.802	3.7	3.778	2.955	1.268	0.351	0.138	0.103
46	32.85	46	7	91F	1	10C	Pos	5	Unknown	Fever, cough	16	Pos x2	14979	6107	9711	2.993	3.167	3.254	1.973	1.421	2.438	3.347	3.138	2.993	1.973	0.686	0.254	0.224	0.117	3.341	3.268	3.167	1.421	0.418	0.193	0.198	0.129	3.76	3.646	3.254	2.438	0.648	0.189	0.099	0.07
333	30.7918	333	7	91F	7	7H	Pos	5	Unknown	Fever, cough	31	Pos x2	24842	3130	14414	2.473	2.183	2.701	2.189	1.083	2.282	2.782	2.823	2.473	2.189	1.333	0.443	0.153	0.065	2.581	2.579	2.183	1.083	0.344	0.12	0.088	0.083	3.018	2.567	2.701	2.282	1.067	0.242	0.112	0.073
212	23.5	212	7	91F	5	3F	Pos	5	Unknown	Fever, cough	15	Pos x2	9844	4216	13157	2.111	2.318	2.88	1.519	1.177	2.283	2.387	2.215	2.111	1.519	0.593	0.252	0.112	0.088	2.674	2.42	2.318	1.177	0.382	0.201	0.11	0.07	3.133	2.904	2.88	2.283	0.726	0.273	0.116	0.074
98	23.5	98	7	91F	2	10G	Pos	5	Unknown	Fever, cough	28	Pos x2	20357	5613	24843	2.54	2.909	3.045	1.476	1.401	2.854	2.942	2.641	2.54	1.476	0.971	0.419	0.159	0.106	2.972	2.93	2.909	1.401	0.575	0.135	0.087	0.081	3.079	2.955	3.045	2.854	1.347	0.392	0.172	0.138
191	18.0657	191	7	91F	4	9D	Pos	5	Unknown	Fever, cough	29	Pos x2	11583	3249	5753	2.057	2.65	2.62	1.926	1.032	1.694	2.571	2.521	2.057	1.926	0.766	0.256	0.095	0.061	3.068	3.084	2.65	1.032	0.349	0.115	0.087	0.06	3.197	2.845	2.62	1.694	0.475	0.128	0.073	0.062
319	83.5935	319	10	94M (Dcsd)	7	4I	Pos	3	B Positive	None, S/p fall, COVID neg 3/24	17	Pos x17	11210	1205	7291	2.686	1.597	2.367	2.241	0.567	1.483	2.628	2.796	2.686	2.241	0.683	0.246	0.09	0.067	2.376	2.534	1.597	0.567	0.188	0.097	0.496	0.069	3.011	2.831	2.367	1.483	0.613	0.176	0.099	0.085
6	71.4043	6	10	94M (Dcsd)	1	2A	Pos	3	B Positive	None, S/p fall, COVID neg 3/24	11	Pos x17	16706	1756	2401	2.78	2.048	2.217	2.337	0.794	0.807	3.108	3.134	2.78	2.337	0.86	0.329	0.132	0.072	3.167	2.666	2.048	0.794	0.205	0.091	0.074	0.069	3.426	3.18	2.217	0.807	0.229	0.109	0.077	0.064
334	64.7886	334	10	94M (Dcsd)	7	7J	Pos	3	B Positive	None, S/p fall, COVID neg 3/24	16	Pos x17	15766	1458	7456	2.768	1.842	2.553	2.025	0.646	1.758	2.925	2.975	2.768	2.025	0.959	0.293	0.137	0.076	2.461	2.332	1.842	0.646	0.208	0.097	0.073	0.085	3.217	2.803	2.553	1.758	0.642	0.157	0.097	0.071
192	60.61	192	10	94M (Dcsd)	4	9F	Pos	3	B Positive	None, S/p fall, COVID neg 3/24	12	Pos x17	10249	1842	3674	2.735	2.244	2.397	2.092	0.769	1.209	2.689	2.928	2.735	2.092	0.705	0.216	0.097	0.055	3.039	2.75	2.244	0.769	0.222	0.07	0.071	0.057	3.277	2.966	2.397	1.209	0.316	0.108	0.072	0.067
189	57.46	189	10	94M (Dcsd)	4	8I	Pos	3	B Positive	None, S/p fall, COVID neg 3/24	14	Pos x17	11580	1615	2334	2.642	2.099	2.08	1.968	0.692	0.812	2.614	2.589	2.642	1.968	0.683	0.262	0.104	0.075	2.967	2.805	2.099	0.692	0.202	0.099	0.072	0.056	3.103	2.698	2.08	0.812	0.238	0.089	0.063	0.066
325	49.9352	325	10	94M (Dcsd)	7	6A	Pos	3	B Positive	None, S/p fall, COVID neg 3/24	19	Pos x17	6586	1133	13003	2.854	1.624	2.976	1.863	0.51	2.299	3.12	2.806	2.854	1.863	0.48	0.164	0.082	0.069	2.464	2.474	1.624	0.51	0.19	0.112	0.074	0.079	3.01	3.05	2.976	2.299	0.888	0.24	0.105	0.076
344	39.2908	344	10	94M (Dcsd)	7	9J	Pos	3	B Positive	None, S/p fall, COVID neg 3/24	21	Pos x17	28114	1794	14240	2.569	2.074	2.934	2.263	0.747	2.256	2.609	2.805	2.569	2.263	1.206	0.532	0.177	0.076	2.666	2.615	2.074	0.747	0.228	0.096	0.076	0.077	2.903	2.861	2.934	2.256	0.945	0.265	0.105	0.07
339	28.3706	339	10	94M (Dcsd)	7	8I	Pos	3	B Positive	None, S/p fall, COVID neg 3/24	20	Pos x17	13427	1114	6880	2.469	1.736	2.788	1.978	0.515	1.953	2.815	2.826	2.469	1.978	0.852	0.278	0.105	0.062	2.62	2.518	1.736	0.515	0.148	0.087	0.081	0.084	2.965	2.912	2.788	1.953	0.504	0.161	0.096	0.088
127	128.421	127	11	79F	3	6E	Neg	2	O Positive	None	5	Not Recorded	20.91	36.36	3.861	0.089	0.118	0.075	0.069	0.068	0.065	1.699	0.184	0.089	0.069	0.063	0.062	0.062	0.062	2.168	0.411	0.118	0.068	0.056	0.059	0.054	0.054	0.477	0.107	0.075	0.065	0.085	0.084	0.094	0.091
149	102.56	149	11	79F	3	10I	Neg	2	O Positive	None	5	Not Recorded	24.74	38.82	11.21	0.094	0.176	0.079	0.069	0.081	0.072	2.001	0.184	0.094	0.069	0.064	0.065	0.062	0.062	2.159	0.415	0.176	0.081	0.073	0.072	0.067	0.063	1.05	0.131	0.079	0.072	0.079	0.087	0.089	0.082
451	70.1138	451	11	79F	10	1D	Neg	2	O Positive	None	1	Not Recorded	29.88	30.43	13.58	0.113	0.131	0.074	0.084	0.071	0.067	1.987	0.271	0.113	0.084	0.07	0.077	0.067	0.071	1.932	0.352	0.131	0.071	0.061	0.06	0.064	0.066	1.239	0.137	0.074	0.067	0.063	0.061	0.063	0.06
444	51.5511	444	11	79F	9	9J	Neg	2	O Positive	None	0	Not Recorded	36.21	31.34	17.57	0.111	0.123	0.106	0.078	0.07	0.064	2.471	0.277	0.111	0.078	0.076	0.069	0.065	0.071	1.987	0.36	0.123	0.07	0.064	0.063	0.063	0.07	1.562	0.131	0.106	0.064	0.064	0.062	0.063	0.066
128	50.79	128	11	79F	3	6G	Neg	2	O Positive	None	5	Not Recorded	23.81	39.04	10.38	0.089	0.136	0.077	0.07	0.07	0.071	1.903	0.191	0.089	0.07	0.067	0.065	0.067	0.069	2.135	0.453	0.136	0.07	0.057	0.054	0.057	0.052	0.984	0.131	0.077	0.071	0.081	0.093	0.093	0.079
141	49.9352	141	11	79F	3	9D	Neg	2	O Positive	None	7	Not Recorded	16.38	124.1	8.495	0.084	0.185	0.098	0.071	0.283*	0.123	1.322	0.189	0.084	0.071	0.066	0.061	0.065	0.066	1.923	0.471	0.185	0.283*	0.458*	0.224*	0.15	0.061	0.827	0.137	0.098	0.123	0.102	0.118	0.149	0.087
482	44.8441	482	11	79F	10	7F	Neg	2	O Positive	None	28	Not Recorded	24.82	31.73	15.53	0.097	0.126	0.077	0.066	0.093	0.066	1.869	0.216	0.097	0.066	0.064	0.061	0.068	0.074	1.981	0.366	0.126	0.093	0.057	0.057	0.056	0.081	1.376	0.15	0.077	0.066	0.065	0.076	0.059	0.062
481	44.8441	481	11	79F	10	7D	Neg	2	O Positive	None	29	Not Recorded	21.75	27.77	15.84	0.093	0.103	0.079	0.072	0.065	0.067	1.635	0.213	0.093	0.072	0.065	0.063	0.061	0.114	2.017	0.298	0.103	0.065	0.057	0.057	0.059	0.069	1.394	0.153	0.079	0.067	0.063	0.06	0.059	0.061
445	41.2032	445	11	79F	9	10A	Neg	2	O Positive	None	3	Not Recorded	37.34	26.89	16.83	0.115	0.132	0.085	0.077	0.069	0.065	2.493	0.289	0.115	0.077	0.068	0.068	0.067	0.072	1.795	0.32	0.132	0.069	0.062	0.06	0.061	0.061	1.502	0.131	0.085	0.065	0.071	0.064	0.068	0.069
50	22.9469	50	15	59M	2	1B	Neg	1	O Positive	None (pre-op)	-1	Neg x1	6.378	66.58	5.562	0.072	0.133	0.085	0.143	0.071	0.098	0.686	0.106	0.072	0.143	0.058	0.055	0.059	0.06	1.433	1.063	0.133	0.071	0.06	0.057	0.061	0.058	0.604	0.123	0.085	0.098	0.083	0.091	0.093	0.08
53	16.1761	53	15	59M	2	1H	Neg	1	O Positive	None (pre-op)	1	Neg x1	4.423	69.25	4.695	0.111	0.149	0.097	0.06	0.091	0.089	0.54	0.085	0.111	0.06	0.057	0.059	0.06	0.076	1.571	1.066	0.149	0.091	0.08	0.095	0.099	0.071	0.533	0.123	0.097	0.089	0.078	0.089	0.089	0.089
77	18.41	77	17	69M	2	6E	Neg	1	A Positive	SOB, tachy, hypotension, aches	0	Neg x2	44.81	121.1	95.94	0.111	0.285	0.193	0.068	0.201	0.17	2.841	0.345	0.111	0.068	0.057	0.049	0.056	0.054	3.184	0.791	0.285	0.201	0.107	0.113	0.069	0.062	2.466	0.455	0.193	0.17	0.113	0.173	0.109	0.11
57	3.23	57	18	52M	2	2E	Neg	1	A Positive	None - Pre-op screen	0	Neg x3	6.778	52.55	5.519	0.073	0.182	0.092	0.075	0.079	0.095	0.729	0.086	0.073	0.075	0.093	0.072	0.091	0.08	0.984	0.882	0.182	0.079	0.067	0.064	0.058	0.06	0.606	0.115	0.092	0.095	0.089	0.081	0.105	0.083
101	25.7735	101	24	30M (Dcsd)	3	1D	Neg	1	A Negative	Pre-op	-2	Neg x5	12.27	29.97	5.606	0.094	0.142	0.138	0.101	0.077	0.095	1.119	0.146	0.094	0.101	0.074	0.088	0.091	0.08	1.772	0.372	0.142	0.077	0.09	0.084	0.07	0.067	0.578	0.141	0.138	0.095	0.087	0.083	0.074	0.078
100	22.9469	100	24	30M (Dcsd)	3	1B	Neg	1	A Negative	Pre-op	-1	Neg x5	10.08	31.46	5.905	0.09	0.156	0.111	0.097	0.075	0.086	0.939	0.146	0.09	0.097	0.086	0.079	0.096	0.108	1.934	0.354	0.156	0.075	0.069	0.105	0.062	0.066	0.618	0.138	0.111	0.086	0.086	0.084	0.087	0.091
117	19.8029	117	24	30M (Dcsd)	3	4E	Neg	1	A Negative	Pre-op	0	Neg x5	7.938	32.88	5.442	0.089	0.154	0.088	0.076	0.098	0.076	0.793	0.128	0.089	0.076	0.072	0.086	0.076	0.071	2.209	0.32	0.154	0.098	0.073	0.211	0.191	0.097	0.606	0.106	0.088	0.076	0.07	0.075	0.068	0.085
378	30.7918	378	25	74M	8	6G	Pos	5	O Positive	SOB, hypoxia	20	Pos x3	5809	3547	4578	2.222	2.393	2.748	1.315	1.002	1.326	3.019	2.506	2.222	1.315	0.521	0.162	0.079	0.07	2.859	2.732	2.393	1.002	0.358	0.186	0.097	0.076	3.009	2.856	2.748	1.326	0.378	0.139	0.084	0.088
296	27.81	296	25	74M	6	10C	Pos	5	O Positive	SOB, hypoxia	21	Pos x3	6297	7607	9333	2.804	2.692	3.372	1.343	1.918	2.165	3.857	3.207	2.804	1.343	0.492	0.177	0.092	0.069	3.526	3.055	2.692	1.918	0.657	0.205	0.098	0.086	3.841	3.563	3.372	2.165	0.665	0.187	0.092	0.076
222	25	222	25	74M	5	5F	Pos	5	O Positive	SOB, hypoxia	28	Pos x3	9093	3553	9457	2.488	2.489	3.041	1.48	1.221	1.938	3.442	3.079	2.488	1.48	0.542	0.218	0.142	0.157	3.244	2.954	2.489	1.221	0.36	0.114	0.094	0.079	3.723	3.275	3.041	1.938	0.666	0.202	0.101	0.088
18	23.5	18	25	74M	1	4E	Pos	5	O Positive	SOB, hypoxia	33	Pos x3	3391	4399	1442	2.229	2.382	1.619	0.82	1.114	0.552	3.366	2.903	2.229	0.82	0.278	0.157	0.126	0.074	2.994	2.514	2.382	1.114	0.412	0.202	0.111	0.077	3.887	3.059	1.619	0.552	0.175	0.093	0.077	0.075
288	21.91	288	25	74M	6	8G	Pos	5	O Positive	SOB, hypoxia	16	Pos x3	4194	5923	8015	2.665	2.695	2.983	1.193	1.474	1.569	3.867	3.264	2.665	1.193	0.353	0.139	0.082	0.071	3.899	2.899	2.695	1.474	0.537	0.199	0.101	0.067	3.787	3.393	2.983	1.569	0.6	0.19	0.102	0.074
293	21.91	293	25	74M	6	9H	Pos	5	O Positive	SOB, hypoxia	23	Pos x3	3765	26146	12457	2.501	2.795	3.274	1.073	1.814	2.004	3.654	2.996	2.501	1.073	0.333	0.134	0.123	0.133	3.597	2.936	2.795	1.814	0.663	0.746	0.091	0.063	4	3.583	3.274	2.004	0.62	0.289	0.105	0.077
299	20.23	299	25	74M	6	10I	Pos	5	O Positive	SOB, hypoxia	18	Pos x3	4027	4945	6987	2.501	2.797	2.943	1.137	1.534	1.595	4	3.01	2.501	1.137	0.365	0.12	0.079	0.071	3.494	2.936	2.797	1.534	0.443	0.162	0.077	0.063	3.794	3.383	2.943	1.595	0.574	0.164	0.086	0.072
211	20.23	211	25	74M	5	3D	Pos	5	O Positive	SOB, hypoxia	25	Pos x3	4058	4273	23436	2.15	2.31	2.941	1.078	1.494	2.406	3.684	2.717	2.15	1.078	0.35	0.154	0.102	0.079	3.033	2.336	2.31	1.494	0.381	0.169	0.105	0.072	2.938	3.004	2.941	2.406	1.113	0.435	0.154	0.082
292	18.41	292	25	74M	6	9F	Pos	5	O Positive	SOB, hypoxia	22	Pos x3	3929	6750	11457	2.32	2.78	3.306	1.241	1.869	2.112	3.561	3.083	2.32	1.241	0.337	0.122	0.09	0.101	3.731	3.023	2.78	1.869	0.568	0.198	0.094	0.064	3.903	3.487	3.306	2.112	0.748	0.232	0.101	0.081
223	18.41	223	25	74M	5	5H	Pos	5	O Positive	SOB, hypoxia	26	Pos x3	5139	3336	9309	2.362	2.771	2.977	0.98	1.241	1.872	3.677	2.958	2.362	0.98	0.306	0.19	0.13	0.118	3.087	2.975	2.771	1.241	0.307	0.127	0.087	0.081	3.952	3.261	2.977	1.872	0.68	0.196	0.106	0.07
223	15.37	223	25	74M	5	5H	Pos	5	O Positive	SOB, hypoxia	26	Pos x3	5139	3336	9309	2.362	2.771	2.977	0.98	1.241	1.872	3.677	2.958	2.362	0.98	0.306	0.19	0.13	0.118	3.087	2.975	2.771	1.241	0.307	0.127	0.087	0.081	3.952	3.261	2.977	1.872	0.68	0.196	0.106	0.07
95	14.24	95	25	74M	2	10A	Pos	5	O Positive	SOB, hypoxia	37	Pos x3	4330	3264	15953	2.422	2.966	3.092	1.036	1.101	1.735	3.64	3.004	2.422	1.036	0.354	0.165	0.087	0.09	3.681	3.25	2.966	1.101	0.32	0.116	0.077	0.088	3.429	3.186	3.092	1.735	0.582	0.301	0.233	0.127
87	11.68	87	25	74M	2	8E	Pos	5	O Positive	SOB, hypoxia	30	Pos x3	3813	4539	7460	2.239	2.935	3.061	1.154	1.428	1.437	3.404	3.053	2.239	1.154	0.301	0.155	0.075	0.079	3.944	3.003	2.935	1.428	0.417	0.142	0.086	0.098	3.185	3.015	3.061	1.437	0.515	0.191	0.12	0.095
280	Invalid(30.4121356982174)	280	30	72M (Dcsd)	6	7B	Pos	3	Unknown	hypotensive	19	Pos x16	4401	7137	18253	2.447	3.054	3.398	1.237	1.335	2.579	2.469	2.349	2.447	1.237	0.389	0.14	0.094	0.127	3.152	3.117	3.054	1.335	0.442	0.227	0.19	0.183	3.567	3.687	3.398	2.579	1.034	0.322	0.128	0.08
278	119.056	278	30	72M (Dcsd)	6	6G	Pos	3	Unknown	hypotensive	18	Pos x16	3859	65772	9241	2.541	3.03	3.373	1.281	2.967	2.034	2.418	2.478	2.541	1.281	0.323	0.114	0.071	0.064	2.908	3.139	3.03	2.967	2.608	1.124	0.392	0.211	3.393	3.475	3.373	2.034	0.617	0.199	0.101	0.081
376	114.232	376	30	72M (Dcsd)	8	6C	Pos	3	Unknown	hypotensive	17	Pos x16	7560	1875	3573	2.332	1.815	2.49	1.437	0.593	1.089	2.477	2.307	2.332	1.437	0.618	0.189	0.096	0.057	2.452	2.707	1.815	0.593	0.277	0.137	0.09	0.075	2.708	2.808	2.49	1.089	0.313	0.126	0.075	0.073
285	95.48	285	30	72M (Dcsd)	6	8A	Pos	3	Unknown	hypotensive	16	Pos x16	2620	35877	4411	2.375	2.441	2.998	0.924	2.452	1.205	2.679	2.462	2.375	0.924	0.238	0.106	0.076	0.073	2.692	2.701	2.441	2.452	1.885	0.655	0.203	0.095	3.043	3.188	2.998	1.205	0.373	0.132	0.08	0.075
283	69.88	283	30	72M (Dcsd)	6	7H	Pos	3	Unknown	hypotensive	19	Pos x16	5508	63225	3439	2.367	2.515	2.498	1.563	2.448	1.075	2.922	2.512	2.367	1.563	0.461	0.147	0.091	0.072	2.703	2.647	2.515	2.448	2.178	1.142	0.423	0.087	3.021	2.95	2.498	1.075	0.298	0.123	0.084	0.08
273	65.53	273	30	72M (Dcsd)	6	5H	Pos	3	Unknown	hypotensive	15	Pos x16	2808	39476	4922	2.397	3.161	3.292	0.951	3.064	1.429	2.535	2.617	2.397	0.951	0.256	0.107	0.076	0.066	3.181	3.231	3.161	3.064	1.982	0.647	0.267	0.183	3.611	3.699	3.292	1.429	0.328	0.155	0.116	0.099
368	60.5971	368	30	72M (Dcsd)	8	4G	Pos	3	Unknown	hypotensive	13	Pos x16	1340	6966	6395	1.612	2.795	2.653	0.49	1.823	1.739	2.793	2.24	1.612	0.49	0.188	0.082	0.125	0.066	3.861	3.037	2.795	1.823	0.617	0.192	0.106	0.077	3.275	2.922	2.653	1.739	0.538	0.141	0.085	0.068
210	50.36	210	30	72M (Dcsd)	5	3B	Pos	3	Unknown	hypotensive	22	Pos x16	4623	60462	10027	2.632	2.616	2.801	1.171	2.672	1.994	2.972	2.946	2.632	1.171	0.372	0.159	0.1	0.075	2.718	2.749	2.616	2.672	2.11	1.057	0.441	0.071	3.182	2.929	2.801	1.994	0.612	0.226	0.111	0.07
298	49.92	298	30	72M (Dcsd)	6	10G	Pos	3	Unknown	hypotensive	14	Pos x16	2153	19763	2272	2.251	2.726	2.353	0.797	2.522	0.764	2.74	2.453	2.251	0.797	0.208	0.095	0.068	0.075	2.968	2.729	2.726	2.522	1.333	0.386	0.127	0.074	3.351	3.023	2.353	0.764	0.22	0.099	0.063	0.071
205	49.03	205	30	72M (Dcsd)	5	2A	Pos	3	Unknown	hypotensive	22	Pos x16	3935	83281	11843	2.127	2.491	2.772	1.095	2.585	1.915	2.92	2.658	2.127	1.095	0.371	0.133	0.101	0.088	2.778	2.478	2.491	2.585	2.322	1.358	0.765	0.068	3.112	2.752	2.772	1.915	0.807	0.238	0.114	0.064
32	48.2812	32	30	72M (Dcsd)	1	7D	Pos	3	Unknown	hypotensive	28	Pos x16	8593	29871	5295	2.494	2.881	3.226	1.595	2.783	1.54	2.942	2.808	2.494	1.595	0.517	0.215	0.13	0.084	2.945	2.819	2.881	2.783	1.689	0.522	0.197	0.079	3.408	3.514	3.226	1.54	0.34	0.165	0.094	0.078
297	48.14	297	30	72M (Dcsd)	6	10E	Pos	3	Unknown	hypotensive	15	Pos x16	3724	23291	2624	2.203	2.807	2.828	1.169	2.627	0.855	2.664	2.189	2.203	1.169	0.347	0.108	0.071	0.064	2.872	2.673	2.807	2.627	1.196	0.5	0.135	0.075	3.556	3.506	2.828	0.855	0.231	0.087	0.074	0.073
228	44.8441	228	30	72M (Dcsd)	5	6G	Pos	3	Unknown	hypotensive	7	Pos x16	72.06	32.1	94.7	0.18	0.155	0.227	0.103	0.091	0.104	2.916	0.632	0.18	0.103	0.092	0.095	0.09	0.079	1.748	0.404	0.155	0.091	0.087	0.082	0.077	0.075	3.118	0.752	0.227	0.104	0.076	0.074	0.075	0.07
328	43.0519	328	30	72M (Dcsd)	7	6G	Pos	3	Unknown	hypotensive	37	Pos x16	9818	12717	8031	2.74	2.549	2.864	1.86	1.99	1.708	2.886	2.865	2.74	1.86	0.774	0.202	0.084	0.064	2.595	2.549	2.549	1.99	1.023	0.28	0.121	0.081	3.106	3.115	2.864	1.708	0.621	0.184	0.091	0.076
335	42.1351	335	30	72M (Dcsd)	7	8A	Pos	3	Unknown	hypotensive	38	Pos x16	8632	17506	8128	2.419	2.484	2.691	1.649	2.029	1.838	3.046	3.091	2.419	1.649	0.634	0.208	0.091	0.069	2.581	2.564	2.484	2.029	1.142	0.366	0.159	0.081	3.063	2.9	2.691	1.838	0.628	0.179	0.099	0.084
196	41.2032	196	30	72M (Dcsd)	4	10C	Pos	3	Unknown	hypotensive	35	Pos x16	5010	29823	7702	2.312	2.699	2.768	1.217	2.108	1.425	2.707	2.812	2.312	1.217	0.458	0.15	0.087	0.061	2.73	2.693	2.699	2.108	1.058	0.669	0.205	0.06	3.228	3.053	2.768	1.425	0.53	0.2	0.115	0.068
332	39.2908	332	30	72M (Dcsd)	7	7F	Pos	3	Unknown	hypotensive	39	Pos x16	4120	18444	7293	2.556	2.567	2.645	1.294	2.182	1.753	3.11	2.768	2.556	1.294	0.345	0.123	0.077	0.066	2.619	2.543	2.567	2.182	1.246	0.384	0.126	0.103	3.131	2.586	2.645	1.753	0.587	0.168	0.09	0.074
245	37.9	245	30	72M (Dcsd)	5	10A	Pos	3	Unknown	hypotensive	8	Pos x16	2533	84.81	71.29	0.286	0.301	0.175	0.196	0.123	0.109	3.373	0.835	0.286	0.196	0.166	0.175	0.161	0.166	2.407	0.661	0.301	0.123	0.095	0.094	0.084	0.081	3.015	0.608	0.175	0.109	0.098	0.093	0.075	0.099
232	36.2832	232	30	72M (Dcsd)	5	7F	Pos	3	Unknown	hypotensive	12	Pos x16	609.5	6004	1711	0.964	2.609	1.524	0.299	1.665	0.393	2.594	2.412	0.964	0.299	0.089	0.125	0.134	0.092	2.766	2.698	2.609	1.665	0.527	0.194	0.11	0.119	3.109	2.71	1.524	0.393	0.198	0.149	0.128	0.091
330	35.2379	330	30	72M (Dcsd)	7	7B	Pos	3	Unknown	hypotensive	38	Pos x16	4241	10891	7432	2.476	2.553	2.684	1.27	1.953	1.772	2.805	2.681	2.476	1.27	0.369	0.125	0.07	0.065	2.643	2.562	2.553	1.953	0.898	0.26	0.104	0.093	3.042	3.034	2.684	1.772	0.597	0.167	0.095	0.083
336	35.2379	336	30	72M (Dcsd)	7	8C	Pos	3	Unknown	hypotensive	41	Pos x16	8063	10215	9295	2.556	2.483	2.92	1.627	1.871	2.065	2.863	2.952	2.556	1.627	0.637	0.185	0.105	0.066	2.458	2.459	2.483	1.871	0.824	0.257	0.117	0.083	3.094	2.796	2.92	2.065	0.684	0.188	0.105	0.071
322	33.0726	322	30	72M (Dcsd)	7	5F	Pos	3	Unknown	hypotensive	40	Pos x16	3612	22291	12200	2.291	2.38	2.662	1.276	2.132	1.892	2.691	2.507	2.291	1.276	0.3	0.114	0.074	0.074	2.262	2.475	2.38	2.132	1.284	0.458	0.165	0.065	2.877	2.917	2.662	1.892	0.628	0.207	0.212	0.073
236	32.85	236	30	72M (Dcsd)	5	8C	Pos	3	Unknown	hypotensive	10	Pos x16	208.1	333.7	263.1	0.368	0.737	0.557	0.155	0.202	0.146	3.332	1.56	0.368	0.155	0.117	0.122	0.174	0.17	2.829	2.135	0.737	0.202	0.106	0.088	0.101	0.084	2.811	1.803	0.557	0.146	0.099	0.08	0.082	0.086
268	32.85	268	30	72M (Dcsd)	6	4G	Pos	3	Unknown	hypotensive	21	Pos x16	3979	70449	12119	2.263	2.988	3.779	1.225	3.077	2.428	2.459	2.162	2.263	1.225	0.362	0.117	0.067	0.062	3.372	3.424	2.988	3.077	2.51	1.282	0.37	0.137	4	3.784	3.779	2.428	0.764	0.226	0.108	0.08
207	31.65	207	30	72M (Dcsd)	5	2E	Pos	3	Unknown	hypotensive	21	Pos x16	3603	90849	8381	2.362	2.635	2.748	1.064	2.64	1.626	2.945	2.72	2.362	1.064	0.326	0.129	0.096	0.087	2.861	2.582	2.635	2.64	2.475	1.594	0.683	0.068	3.108	3.091	2.748	1.626	0.572	0.206	0.106	0.065
187	30.7918	187	30	72M (Dcsd)	4	8E	Pos	3	Unknown	hypotensive	36	Pos x16	3509	33557	3623	2.382	3.138	2.227	1.105	2.541	1.005	2.405	2.508	2.382	1.105	0.31	0.125	0.079	0.054	3.007	3.053	3.138	2.541	1.64	0.604	0.237	0.064	2.957	2.786	2.227	1.005	0.356	0.113	0.084	0.064
24	30.41	24	30	72M (Dcsd)	1	5H	Pos	3	Unknown	hypotensive	33	Pos x16	2107	16849	9167	2.163	2.931	2.981	0.731	2.68	1.176	2.974	2.957	2.163	0.731	0.211	0.105	0.084	0.086	3.143	3.09	2.931	2.68	1.211	0.322	0.126	0.084	3.5	3.417	2.981	1.176	0.328	0.303	0.092	0.085
99	30.41	99	30	72M (Dcsd)	2	10I	Pos	3	Unknown	hypotensive	34	Pos x16	2281	17140	10230	2.064	2.975	2.876	0.521	2.324	1.991	2.803	2.856	2.064	0.521	0.25	0.145	0.113	0.122	3.074	2.877	2.975	2.324	1.347	0.316	0.127	0.113	3.034	2.964	2.876	1.991	0.638	0.2	0.148	0.098
354	27.0968	354	30	72M (Dcsd)	8	1J	Pos	3	Unknown	hypotensive	42	Pos x16	5728	9.119	4.224	2.377	0.123	0.078	1.282	0.098	0.068	2.842	2.67	2.377	1.282	0.476	0.172	0.083	0.065	0.848	0.209	0.123	0.098	0.075	0.071	0.07	0.072	0.508	0.11	0.078	0.068	0.064	0.064	0.064	0.066
244	26.43	244	30	72M (Dcsd)	5	9J	Pos	3	Unknown	hypotensive	9	Pos x16	4452	251.1	100.9	0.329	0.767	0.188	0.244	0.131	0.143	3.2	0.973	0.329	0.244	0.179	0.182	0.208	0.138	2.837	1.032	0.767	0.131	0.075	0.087	0.085	0.08	3.295	0.87	0.188	0.143	0.11	0.094	0.104	0.076
266	25.7735	266	30	72M (Dcsd)	6	4C	Pos	3	Unknown	hypotensive	20	Pos x16	3013	72345	11090	2.156	2.61	3.741	0.915	2.947	2.298	2.395	2.263	2.156	0.915	0.311	0.096	0.065	0.058	3.17	3.065	2.61	2.947	2.648	1.263	0.431	0.127	3.979	3.734	3.741	2.298	0.715	0.215	0.104	0.085
7	25	7	30	72M (Dcsd)	1	2C	Pos	3	Unknown	hypotensive	29	Pos x16	4389	21217	2456	2.156	2.961	2.306	1.071	2.68	0.786	3.01	2.922	2.156	1.071	0.32	0.172	0.112	0.067	2.976	2.907	2.961	2.68	1.531	0.353	0.164	0.069	3.21	2.964	2.306	0.786	0.232	0.122	0.088	0.07
88	23.5	88	30	72M (Dcsd)	2	8G	Pos	3	Unknown	hypotensive	29	Pos x16	8063	48803	7177	2.12	2.678	2.816	0.86	3.11	1.828	2.85	2.628	2.12	0.86	0.342	0.298	0.08	0.081	2.935	2.991	2.678	3.11	1.918	0.886	0.297	0.076	3.068	3.059	2.816	1.828	0.599	0.164		0.08
91	21.91	91	30	72M (Dcsd)	2	9D	Pos	3	Unknown	hypotensive	29	Pos x16	3456	49778	13860	2.373	2.938	2.592	1.042	3.08	1.92	2.823	2.729	2.373	1.042	0.288	0.148	0.088	0.073	3.051	3.109	2.938	3.08	2.065	0.899	0.276	0.083	3.089	3.111	2.592	1.92	1.082	0.238
8	20.23	8	30	72M (Dcsd)	1	2E	Pos	3	Unknown	hypotensive	31	Pos x16	3158	30406	2125	2.339	3.024	2.199	1.047	2.797	0.71	3.025	2.67	2.339	1.047	0.286	0.106	0.082	0.075	3.059	2.982	3.024	2.797	1.837	0.483	0.223	0.071	3.395	3.288	2.199	0.71	0.21	0.11	0.074	0.068
209	19.8029	209	30	72M (Dcsd)	5	2I	Pos	3	Unknown	hypotensive	23	Pos x16	3669	116802	6894	2.393	2.461	2.889	0.921	2.688	1.753	3.056	2.922	2.393	0.921	0.349	0.141	0.118	0.104	2.744	2.587	2.461	2.688	2.692	1.918	1.072	0.066	3.228	3.031	2.889	1.753	0.492	0.174	0.098	0.063
10	18.41	10	30	72M (Dcsd)	1	2I	Pos	3	Unknown	hypotensive	30	Pos x16	4834	25726	3637	2.2	3.039	2.638	1.25	2.694	1.131	3.227	2.917	2.2	1.25	0.428	0.151	0.089	0.065	3.11	3.003	3.039	2.694	1.625	0.447	0.172	0.077	3.339	3.341	2.638	1.131	0.306	0.12	0.083	0.081
208	16.44	208	30	72M (Dcsd)	5	2G	Pos	3	Unknown	hypotensive	22	Pos x16	3682	108525	36489	2.298	2.378	2.742	0.872	2.63	2.143	3.093	2.717	2.298	0.872	0.371	0.137	0.102	0.094	2.787	2.532	2.378	2.63	2.522	1.886	0.89	0.068	3.211	2.95	2.742	2.143	1.449	0.563	0.352	0.06
23	16.44	23	30	72M (Dcsd)	1	5F	Pos	3	Unknown	hypotensive	32	Pos x16	2944	13660	4017	2.45	3.006	2.939	0.996	2.562	1.192	3.145	2.828	2.45	0.996	0.26	0.108	0.087	0.088	3.091	3.059	3.006	2.562	1.085	0.263	0.122	0.092	3.025	3.378	2.939	1.192	0.327	0.128	0.126	0.106
97	16.1761	97	30	72M (Dcsd)	2	10E	Pos	3	Unknown	hypotensive	26	Pos x16	7697	47472	13153	2.544	2.742	3.094	1.617	3.024	2.21	2.909	2.768	2.544	1.617	0.474	0.211	0.106	0.093	2.887	2.865	2.742	3.024	2.343	0.727	0.347	0.072	3.346	3.079	3.094	2.21	0.743	0.252	0.141	0.092
38	14.24	38	30	72M (Dcsd)	1	8E	Pos	3	Unknown	hypotensive	27	Pos x16	3728	33920	4259	2.434	3.266	2.978	1.005	2.999	1.116	3.069	2.806	2.434	1.005	0.322	0.149	0.108	0.074	3.196	3.227	3.266	2.999	1.865	0.594	0.183	0.091	3.566	3.456	2.978	1.116	0.366	0.135	0.095	0.084
213	11.68	213	30	72M (Dcsd)	5	3H	Pos	3	Unknown	hypotensive	24	Pos x16	2460	90843	14800	2.068	2.382	2.872	0.748	2.528	2.381	2.608	2.328	2.068	0.748	0.26	0.117	0.079	0.079	2.382	2.216	2.382	2.528	2.257	1.593	0.745	0.071	3.105	3.066	2.872	2.381	0.723	0.309	0.123	0.076
225	11.68	225	30	72M (Dcsd)	5	6A	Pos	3	Unknown	hypotensive	25	Pos x16	3697	39978	11253	2.224	2.713	3.015	1.023	2.747	2.095	2.64	2.379	2.224	1.023	0.354	0.131	0.121	0.104	2.911	2.939	2.713	2.747	2.018	0.71	0.219	0.078	3.188	2.953	3.015	2.095	0.763	0.225	0.106	0.07
60	30.41	60	33	77M	2	3B	Neg	2	A Positive	SOB, Hypoxia (Hx COPD)	3	Neg x1	25.68	86.98	26.99	0.129	0.161	0.114	0.09	0.124	0.086	1.981	0.191	0.129	0.09	0.101	0.12	0.09	0.075	2.1	1.242	0.161	0.124	0.073	0.076	0.066	0.068	1.972	0.223	0.114	0.086	0.096	0.081	0.213	0.078
70	27.13	70	33	77M	2	5B	Neg	2	A Positive	SOB, Hypoxia (Hx COPD)	5	Neg x1	26.11	36.73	32.26	0.089	0.188	0.174	0.084	0.1	0.137	2.147	0.175	0.089	0.084	0.074	0.158	0.073	0.066	1.888	0.42	0.188	0.1	0.085	0.074	0.073	0.066	1.393	0.234	0.174	0.137	0.101	0.094	0.094	0.128
468	25.7735	468	35	47F	10	4G	Neg	2	A Positive	None preop	4	Not Recorded	31.5	7.897	12.13	0.099	0.091	0.076	0.067	0.067	0.06	2.155	0.271	0.099	0.067	0.061	0.061	0.065	0.059	0.838	0.163	0.091	0.067	0.06	0.057	0.061	0.062	1.11	0.143	0.076	0.06	0.06	0.057	0.065	0.093
472	22.9469	472	35	47F	10	5F	Neg	2	A Positive	None preop	5	Not Recorded	24.37	12.59	22.63	0.092	0.089	0.089	0.067	0.065	0.064	1.833	0.218	0.092	0.067	0.066	0.059	0.061	0.073	1.181	0.193	0.089	0.065	0.057	0.055	0.056	0.055	1.691	0.219	0.089	0.064	0.059	0.059	0.063	0.073
465	22.9469	465	35	47F	10	4A	Neg	2	A Positive	None preop	6	Not Recorded	22.83	14.82	23.1	0.082	0.129	0.078	0.062	0.081	0.066	1.764	0.209	0.082	0.062	0.058	0.059	0.06	0.059	1.097	0.261	0.129	0.081	0.067	0.066	0.063	0.064	1.951	0.162	0.078	0.066	0.081	0.069	0.064	0.067
59	11.6709	59	36	66F	2	2I	Neg	2	O Positive	Seizure, COVID r/o	1	Neg x2	2.494	63.12	2.088	0.094	0.135	0.103	0.107	0.099	0.096	0.372	0.099	0.094	0.107	0.113	0.083	0.116	0.091	1.075	1.078	0.135	0.099	0.076	0.076	0.07	0.069	0.327	0.118	0.103	0.096	0.092	0.084	0.112	0.085
76	4.35326	76	36	66F	2	6C	Neg	2	O Positive	Seizure, COVID r/o	4	Neg x2	4.156	10.89	65.88	0.062	0.109	0.164	0.056	0.073	0.182	0.376	0.184	0.062	0.056	0.056	0.056	0.054	0.059	1.054	0.183	0.109	0.073	0.068	0.08	0.087	0.097	0.3	0.188	0.164	0.182	0.123	0.147	0.112	0.078
56	4.35326	56	36	66F	2	2C	Neg	2	O Positive	Seizure, COVID r/o	5	Neg x2	2.158	24.52	2.102	0.066	0.097	0.088	0.072	0.077	0.086	0.357	0.083	0.066	0.072	0.072	0.107	0.075	0.062	1.23	0.419	0.097	0.077	0.06	0.057	0.063	0.076	0.329	0.118	0.088	0.086	0.087	0.083	0.083	0.078
300	Invalid(20.2257390798826)	300	37	47F	7	1B	Pos	6	O Positive	SOB, hypoxia, cough, fever, mailaise	30	Not Recorded	1088	1061	1967	1.554	1.716	2.298	0.475	0.481	0.702	2.333	2.282	1.554	0.475	0.139	0.075	0.07	0.065	2.805	2.463	1.716	0.481	0.152	0.079	0.065	0.06	3.111	2.923	2.298	0.702	0.197	0.083	0.069	0.067
221	Invalid(21.9114352201545)	221	38	63M	5	5D	Pos	1	A Positive	SOB, Increased work of breathing, fever	11	Pos x3	2277	14012	4679	2.111	2.26	3.063	0.693	1.519	1.214	2.793	2.614	2.111	0.693	0.242	0.117	0.487	0.083	2.444	2.706	2.26	1.519	0.96	0.333	0.156	0.078	3.179	3.231	3.063	1.214	0.369	0.154	0.086	0.073
48	28.3706	48	38	63M	1	10G	Pos	1	A Positive	SOB, Increased work of breathing, fever	10	Pos x3	3691	4754	2403	1.93	2.964	2.345	0.594	1.468	0.69	3.374	3.06	1.93	0.594	0.229	0.189	0.124	0.094	3.296	3.226	2.964	1.468	0.411	0.176	0.115	0.105	3.468	3.331	2.345	0.69	0.24	0.121	0.106	0.082
201	25.7735	201	38	63M	5	1D	Pos	1	A Positive	SOB, Increased work of breathing, fever	7	Pos x3	215.1	923.2	334	0.367	1.339	0.609	0.186	0.451	0.186	2.403	1.417	0.367	0.186	0.088	0.088	0.093	0.089	2.6	2.626	1.339	0.451	0.164	0.084	0.077	0.071	2.623	2.055	0.609	0.186	0.101	0.083	0.074	0.074
220	25	220	38	63M	5	5B	Pos	1	A Positive	SOB, Increased work of breathing, fever	13	Pos x3	1498	17149	4561	1.73	2.476	2.772	0.543	1.617	1.075	2.733	2.439	1.73	0.543	0.191	0.091	0.267	0.084	2.586	2.276	2.476	1.617	1.021	0.388	0.172	0.075	3.166	3.147	2.772	1.075	0.324	0.168	0.116	0.073
214	18.41	214	38	63M	5	3J	Pos	1	A Positive	SOB, Increased work of breathing, fever	12	Pos x3	1417	13206	5070	1.738	2.647	2.88	0.59	1.813	1.14	2.466	2.293	1.738	0.59	0.165	0.097	0.08	0.098	2.772	2.399	2.647	1.813	0.8	0.327	0.159	0.066	3.21	3.054	2.88	1.14	0.359	0.178	0.095	0.076
30	18.41	30	38	63M	1	6I	Pos	1	A Positive	SOB, Increased work of breathing, fever	15	Pos x3	2498	4038	2259	2.04	2.965	2.233	0.817	1.358	0.727	2.836	2.595	2.04	0.817	0.244	0.126	0.077	0.075	2.935	2.814	2.965	1.358	0.366	0.141	0.092	0.074	3.46	3.422	2.233	0.727	0.22	0.115	0.085	0.078
202	16.44	202	38	63M	5	1F	Pos	1	A Positive	SOB, Increased work of breathing, fever	9	Pos x3	775.8	3695	2862	1.155	2.244	2.177	0.325	1.089	0.794	2.629	2.482	1.155	0.325	0.146	0.098	0.083	0.087	2.661	2.504	2.244	1.089	0.415	0.127	0.088	0.069	3.04	2.781	2.177	0.794	0.231	0.159	0.098	0.071
28	16.44	28	38	63M	1	6E	Pos	1	A Positive	SOB, Increased work of breathing, fever	14	Pos x3	2783	5998	2711	1.873	2.73	2.588	0.778	1.664	0.817	2.846	2.466	1.873	0.778	0.294	0.131	0.084	0.078	2.872	2.873	2.73	1.664	0.553	0.173	0.089	0.086	3.499	3.226	2.588	0.817	0.248	0.119	0.084	0.082
219	15.37	219	38	63M	5	4I	Pos	1	A Positive	SOB, Increased work of breathing, fever	8	Pos x3	426.9	3139	802.7	0.817	1.892	1.27	0.211	0.726	0.316	2.477	2.029	0.817	0.211	0.104	0.088	0.101	0.087	2.515	2.593	1.892	0.726	0.399	0.169	0.11	0.069	3.065	2.877	1.27	0.316	0.133	0.104	0.077	0.076
55	16.1761	55	40	22M	2	2A	Neg	1	A Positive	Pre-op	0	Neg x2	17.81	64.72	13.95	0.089	0.155	0.099	0.075	0.072	0.101	1.556	0.151	0.089	0.075	0.1	0.075	0.072	0.061	1.731	0.953	0.155	0.072	0.062	0.058	0.08	0.056	1.23	0.154	0.099	0.101	0.086	0.093	0.09	0.087
462	41.2032	462	45	75M	10	3F	Neg	2	O Positive	None, pre-op	2	Neg x6	10.4	32.07	26.15	0.071	0.115	0.086	0.06	0.07	0.066	1.006	0.11	0.071	0.06	0.058	0.059	0.057	0.061	2.024	0.369	0.115	0.07	0.063	0.063	0.07	0.064	1.709	0.28	0.086	0.066	0.064	0.067	0.066	0.074
485	31.9481	485	45	75M	10	8A	Neg	2	O Positive	None, pre-op	1	Neg x6	11.88	29.64	25.8	0.069	0.106	0.092	0.059	0.062	0.065	1.124	0.11	0.069	0.059	0.059	0.058	0.059	0.064	2.112	0.31	0.106	0.062	0.055	0.053	0.053	0.061	1.808	0.25	0.092	0.065	0.06	0.058	0.058	0.05
129	< 5.8349609375	129	53	71F	3	6I	Neg (1 pos)	5	A Positive	None, NSF following ortho surgery	6	Not Recorded	9.645	7.665	2.475	0.08	0.091	0.085	0.067	0.065	0.086	0.961	0.088	0.08	0.067	0.066	0.065	0.068	0.063	0.808	0.177	0.091	0.065	0.064	0.069	0.067	0.064	0.372	0.094	0.085	0.086	0.078	0.09	0.14	0.096
51	40.51	51	58	31M	2	1D	Neg	1	B Positive	SOB, Productive cough, Sepsis (bacteremia)	19	Neg x3	27.56	117.6	20.96	0.099	0.205	0.126	0.071	0.097	0.138	2.038	0.227	0.099	0.071	0.063	0.063	0.083	0.063	2.353	1.631	0.205	0.097	0.073	0.076	0.084	0.069	1.573	0.198	0.126	0.138	0.086	0.16	0.102	0.085
251	< 5.8349609375	251	74	62M (dcsd)	6	1D	Pos	1	Unknown	Seizure, fever, Xray atypical pneumonia, found down in home	4	Not Recorded	98.69	570.2	253.6	0.227	0.965	0.409	0.09	0.284	0.172	2.233	1.034	0.227	0.09	0.068	0.063	0.075	0.064	3.095	2.7	0.965	0.284	0.162	0.15	0.139	0.142	3.695	1.737	0.409	0.172	0.108	0.089	0.096	0.097
226	226.03	226	74	62M (dcsd)	5	6C	Pos	1	Unknown	Seizure, fever, Xray atypical pneumonia, found down in home	14	Not Recorded	9016	13663	46353	2.374	2.67	3.168	1.761	2.524	2.936	2.773	2.562	2.374	1.761	0.652	0.198	0.123	0.107	2.626	2.743	2.67	2.524	0.994	0.288	0.124	0.073	3.264	3.062	3.168	2.936	2.075	0.763	0.235	0.069
276	197.59	276	74	62M (dcsd)	6	6C	Pos	1	Unknown	Seizure, fever, Xray atypical pneumonia, found down in home	14	Not Recorded	10167	26331	39711	2.639	3.101	3.367	2.1	2.921	3.222	2.765	2.767	2.639	2.1	0.702	0.215	0.097	0.063	3.2	3.091	3.101	2.921	1.418	0.459	0.215	0.184	3.491	3.359	3.367	3.222	1.804	0.649	0.208	0.079
379	156.893	379	74	62M (dcsd)	8	6I	Pos	1	Unknown	Seizure, fever, Xray atypical pneumonia, found down in home	11	Not Recorded	9356	1344	1565	2.238	1.679	2.027	1.604	0.489	0.569	2.352	2.378	2.238	1.604	0.717	0.216	0.092	0.08	2.54	2.549	1.679	0.489	0.236	0.111	0.118	0.083	2.699	2.67	2.027	0.569	0.178	0.09	0.071	0.07
262	134.17	262	74	62M (dcsd)	6	3F	Pos	1	Unknown	Seizure, fever, Xray atypical pneumonia, found down in home	12	Not Recorded	9392	22187	35351	2.443	3.205	4	2.053	2.71	3.528	2.501	2.51	2.443	2.053	0.712	0.192	0.102	0.062	3.296	3.019	3.205	2.71	1.324	0.395	0.191	0.158	4	3.816	4	3.528	1.7	0.522	0.224	0.109
282	127.5	282	74	62M (dcsd)	6	7F	Pos	1	Unknown	Seizure, fever, Xray atypical pneumonia, found down in home	13	Not Recorded	9308	29001	31015	2.463	3.196	3.518	1.914	2.862	3.225	2.598	2.792	2.463	1.914	0.688	0.189	0.127	0.128	3.647	3.717	3.196	2.862	1.488	0.48	0.259	0.186	3.724	3.615	3.518	3.225	1.698	0.479	0.157	0.079
224	111.66	224	74	62M (dcsd)	5	5J	Pos	1	Unknown	Seizure, fever, Xray atypical pneumonia, found down in home	14	Not Recorded	12655	16313	42143	2.482	2.731	3.069	1.967	2.679	2.963	2.843	2.529	2.482	1.967	0.78	0.252	0.136	0.101	2.932	2.876	2.731	2.679	1.161	0.322	0.121	0.078	3.241	3.082	3.069	2.963	1.953	0.694	0.212	0.071
377	102.186	377	74	62M (dcsd)	8	6E	Pos	1	Unknown	Seizure, fever, Xray atypical pneumonia, found down in home	10	Not Recorded	6046	5347	9221	2.05	2.483	2.598	1.389	1.204	1.574	2.394	2.383	2.05	1.389	0.532	0.167	0.078	0.068	2.623	2.652	2.483	1.204	0.538	0.194	0.106	0.072	2.738	2.671	2.598	1.574	0.634	0.223	0.102	0.086
370	100.103	370	74	62M (dcsd)	8	5B	Pos	1	Unknown	Seizure, fever, Xray atypical pneumonia, found down in home	9	Not Recorded	4619	35987	2735	2.056	2.637	2.293	1.168	2.441	0.835	2.676	2.488	2.056	1.168	0.439	0.145	0.082	0.059	2.545	2.834	2.637	2.441	1.854	0.657	0.21	0.1	2.604	2.483	2.293	0.835	0.275	0.106	0.087	0.075
227	85.9005	227	74	62M (dcsd)	5	6E	Pos	1	Unknown	Seizure, fever, Xray atypical pneumonia, found down in home	6	Not Recorded	457.4	1351	1101	0.797	1.934	1.392	0.231	0.607	0.469	2.382	1.959	0.797	0.231	0.122	0.098	0.105	0.096	2.707	2.679	1.934	0.607	0.173	0.099	0.091	0.079	2.916	2.665	1.392	0.469	0.153	0.086	0.089	0.072
382	75.1899	382	74	62M (dcsd)	8	7F	Pos	1	Unknown	Seizure, fever, Xray atypical pneumonia, found down in home	8	Not Recorded	5606	3596	3743	2.126	2.52	2.532	1.153	1.328	0.847	2.341	2.153	2.126	1.153	0.478	0.178	0.085	0.062	2.903	2.687	2.52	1.328	0.337	0.13	0.071	0.057	3.064	3.005	2.532	0.847	0.321	0.161	0.086	0.069
206	68.1487	206	74	62M (dcsd)	5	2C	Pos	1	Unknown	Seizure, fever, Xray atypical pneumonia, found down in home	15	Not Recorded	10402	47044	50997	2.741	2.537	2.881	1.81	2.593	2.777	3.16	2.917	2.741	1.81	0.684	0.226	0.119	0.078	2.842	2.491	2.537	2.593	1.915	0.854	0.307	0.066	3.281	2.795	2.881	2.777	2.038	0.865	0.281	0.063
248	68.09	248	74	62M (dcsd)	5	10G	Pos	1	Unknown	Seizure, fever, Xray atypical pneumonia, found down in home	5	Not Recorded	673.3	1430	310.4	0.477	1.815	0.542	0.255	0.657	0.187	2.421	1.672	0.477	0.255	0.148	0.144	0.137	0.119	2.784	2.986	1.815	0.657	0.185	0.094	0.083	0.076	2.74	1.913	0.542	0.187	0.106	0.083	0.081	0.079
246	66.63	246	74	62M (dcsd)	5	10C	Pos	1	Unknown	Seizure, fever, Xray atypical pneumonia, found down in home	3	Not Recorded	2793	582.8	58.95	0.242	1.147	0.169	0.189	0.273	0.113	2.16	0.699	0.242	0.189	0.177	0.171	0.173	0.177	2.892	2.838	1.147	0.273	0.115	0.089	0.083	0.083	2.162	0.601	0.169	0.113	0.085	0.095	0.085	0.075
247	60.5971	247	74	62M (dcsd)	5	10E	Pos	1	Unknown	Seizure, fever, Xray atypical pneumonia, found down in home	2	Not Recorded	1071	288.2	19.19	0.186	0.636	0.121	0.17	0.186	0.087	1.599	0.323	0.186	0.17	0.169	0.152	0.145	0.143	2.852	2.064	0.636	0.186	0.098	0.075	0.084	0.09	1.335	0.222	0.121	0.087	0.083	0.078	0.072	0.072
252	56.66	252	74	62M (dcsd)	6	1F	Pos	1	Unknown	Seizure, fever, Xray atypical pneumonia, found down in home	5	Not Recorded	240.7	1195	601	0.524	1.514	0.893	0.139	0.51	0.258	2.476	1.73	0.524	0.139	0.083	0.068	0.061	0.089	2.916	2.975	1.514	0.51	0.197	0.156	0.132	0.135	3.87	2.809	0.893	0.258	0.126	0.094	0.092	0.083
240	48.59	240	74	62M (dcsd)	5	9B	Pos	1	Unknown	Seizure, fever, Xray atypical pneumonia, found down in home	7	Not Recorded	2244	2250	3680	1.493	2.524	2.707	0.464	0.862	0.752	2.675	2.411	1.493	0.464	0.191	0.173	0.105	0.127	2.784	2.823	2.524	0.862	0.248	0.112	0.08	0.075	2.943	2.903	2.707	0.752	0.351	0.149	0.113	0.099
174	20.23	174	81	57M	4	5J	Neg	2	AB Positive	Fever, rigors, RUQ pain	24	Not Recorded	24.89	33.21	12.1	0.087	0.169	0.071	0.064	0.074	0.065	1.947	0.203	0.087	0.064	0.06	0.07	0.061	0.056	2.182	0.322	0.169	0.074	0.074	0.075	0.069	0.068	1.132	0.119	0.071	0.065	0.062	0.066	0.067	0.074
54	16.44	54	82	58F	2	1J	Neg	3	O Positive	Cough, chills	5	Neg x2	20.42	35.88	15.03	0.076	0.174	0.092	0.061	0.068	0.086	1.795	0.124	0.076	0.061	0.095	0.064	0.084	0.072	1.922	0.417	0.174	0.068	0.059	0.078	0.081	0.062	1.347	0.141	0.092	0.086	0.074	0.092	0.099	0.082

## Sheet: CXCL13 Sorted for Average
Tube Number	Test Result	Av	SB20 #	Unique PT #	Age	Rack	Location	Pos/Neg	Number of COVID Tests	Blood Type	Symptoms	Days since symptom onset	Abbott IgG Verification	RBD AUC	N AUC	S AUC	RBD 125	N 125	S 125	RBD 625	N 625	S 625	RBD 5	RBD 25	RBD 125	RBD 625	RBD 3125	RBD 15625	RBD 78125	RBD 0	N 5	N 25	N 125	N 625	N 3125	N 15625	N 78125	N 0	S 5	S 25	S 125	S 625	S 3125	S 15625	S 78125	S 0
360	Invalid(42.1350581628465)	25.3249	360	1	61M	8	3B	Pos	6	B Positive	weakness, nausea, vomitting, diarrhea	32	Pos x16	2944	5462	3451	2.22	2.493	2.398	0.964	1.317	1.164	2.788	2.771	2.22	0.964	0.281	0.101	0.07	0.061	2.796	2.682	2.493	1.317	0.548	0.185	0.109	0.096	2.61	2.519	2.398	1.164	0.302	0.104	0.076	0.073
345	Invalid(4.35326209453269)		345	1	61M	7	10A	Pos	6	B Positive	weakness, nausea, vomitting, diarrhea	28	Pos x16	3967	2594	4484	2.191	2.349	2.5	1.159	0.916	1.147	2.555	2.573	2.191	1.159	0.339	0.149	0.092	0.077	2.732	2.738	2.349	0.916	0.296	0.116	0.082	0.083	2.936	3.107	2.5	1.147	0.404	0.143	0.082	0.072
188	Invalid(36.2831558953819)		188	1	61M	4	8G	Pos	6	B Positive	weakness, nausea, vomitting, diarrhea	21	Pos x16	4332	16594	5293	2.025	3.058	2.56	1.401	2.476	1.388	2.515	2.329	2.025	1.401	0.37	0.133	0.082	0.056	3.174	3.08	3.058	2.476	0.986	0.352	0.155	0.059	3.253	2.943	2.56	1.388	0.478	0.126	0.081	0.063
307	Invalid(35.2379231987833)		307	1	61M	7	2E	Pos	6	B Positive	weakness, nausea, vomitting, diarrhea	33	Pos x16	2996	4388	3781	2.008	2.631	2.746	1.058	1.271	1.141	2.467	2.22	2.008	1.058	0.281	0.104	0.066	0.059	2.703	2.959	2.631	1.271	0.437	0.151	0.092	0.09	3.579	3.327	2.746	1.141	0.318	0.121	0.082	0.071
1	Invalid(24.3932653843698)		1	1	61M	1	1B	Pos	6	B Positive	weakness, nausea, vomitting, diarrhea	15	Pos x16	8049	12000	13770	2.74	2.768	3.027	1.989	2.245	2.36	3.29	2.935	2.74	1.989	0.63	0.173	0.071	0.065	3.047	3.006	2.768	2.245	0.976	0.254	0.122	0.368	3.509	3.08	3.027	2.36	0.827	0.273	0.101	0.073
42	Invalid(16.4389047680272)		42	1	61M	1	9D	Pos	6	B Positive	weakness, nausea, vomitting, diarrhea	12	Pos x16	17497	13696	20278	2.736	3.272	3.251	2.235	2.554	2.812	3.002	2.965	2.736	2.235	0.709	0.311	0.221	0.1	3.325	3.241	3.272	2.554	0.966	0.283	0.134	0.087	3.657	3.732	3.251	2.812	0.883	0.375	0.156	0.098
349	< 5.8349609375		349	1	61M	7	10I	Pos	6	B Positive	weakness, nausea, vomitting, diarrhea	29	Pos x16	3190	2872	3733	2.186	2.18	2.227	0.741	0.889	1.148	2.613	2.705	2.186	0.741	0.352	0.117	0.075	0.069	2.678	2.634	2.18	0.889	0.338	0.139	0.097	0.08	2.493	2.367	2.227	1.148	0.337	0.126	0.079	0.069
86	82.41		86	1	61M	2	8C	Pos	6	B Positive	weakness, nausea, vomitting, diarrhea	7	Pos x16	3020	3362	7994	1.743	2.424	2.666	0.694	1.153	0.963	2.901	2.721	1.743	0.694	0.308	0.141	0.142	0.075	2.87	3.107	2.424	1.153	0.344	0.127	0.087
309	41.2032		309	1	61M	7	2I	Pos	6	B Positive	weakness, nausea, vomitting, diarrhea	34	Pos x16	2950	4798	4018	1.962	2.593	2.719	1.054	1.421	1.193	2.562	2.273	1.962	1.054	0.274	0.109	0.069	0.064	3.055	2.954	2.593	1.421	0.467	0.145	0.09	0.089	3.514	3.332	2.719	1.193	0.344	0.116	0.076	0.067
323	33.0726		323	1	61M	7	5H	Pos	6	B Positive	weakness, nausea, vomitting, diarrhea	24	Pos x16	2756	4655	11656	2.347	2.438	2.742	1.051	1.219	1.894	2.946	2.822	2.347	1.051	0.225	0.112	0.073	0.072	2.463	2.464	2.438	1.219	0.501	0.143	0.078	0.069	3.088	3.115	2.742	1.894	0.689	0.252	0.123	0.075
324	30.7918		324	1	61M	7	5J	Pos	6	B Positive	weakness, nausea, vomitting, diarrhea	25	Pos x16	3038	3630	6715	2.423	2.378	2.778	1.163	1.124	1.916	3.179	2.932	2.423	1.163	0.242	0.101	0.072	0.076	2.553	2.394	2.378	1.124	0.385	0.143	0.081	0.077	3.062	3	2.778	1.916	0.596	0.065	0.101	0.077
85	29.13		85	1	61M	2	8A	Pos	6	B Positive	weakness, nausea, vomitting, diarrhea	13	Pos x16	9471	17718	34366	2.446	2.831	3.009	1.72	2.917	3.111	2.8	2.734	2.446	1.72	0.626	0.216	0.124	0.077	3.038	2.926	2.831	2.917	1.112	0.355	0.132	0.078	3.273	3.217	3.009	3.111	1.536	0.591	0.18	0.088
45	29.13		45	1	61M	1	10A	Pos	6	B Positive	weakness, nausea, vomitting, diarrhea	14	Pos x16	14895	19770	18360	3.28	3.184	3.653	2.487	2.931	2.953	3.425	3.388	3.28	2.487	0.77	0.27	0.154	0.115	3.523	3.284	3.184	2.931	1.3	0.345	0.168	0.101	3.742	3.688	3.653	2.953	0.954	0.3	0.157	0.089
39	25.7735		39	1	61M	1	8G	Pos	6	B Positive	weakness, nausea, vomitting, diarrhea	8	Pos x16	9171	2439	3470	2.237	2.414	2.582	1.521	0.979	1.001	3.026	2.782	2.237	1.521	0.503	0.233	0.137	0.087	3.168	3.115	2.414	0.979	0.251	0.115	0.083	0.083	3.184	3.377	2.582	1.001	0.3	0.136	0.101	0.082
199	25.7735		199	1	61M	4	10I	Pos	6	B Positive	weakness, nausea, vomitting, diarrhea	20	Pos x16	4948	16633		2.323	2.65		1.154	1.685		2.893	2.781	2.323	1.154	0.438	0.16	0.079	0.059	3.043	2.821	2.65	1.685	0.836	0.421	0.152	0.056
94	22.9469		94	1	61M	2	9J	Pos	6	B Positive	weakness, nausea, vomitting, diarrhea	19	Pos x16	6641	11821	27167	2.495	2.831	3.287	1.626	2.893	3.032	2.957	2.827	2.495	1.626	0.525	0.168	0.1	0.093	3.119	2.914	2.831	2.893	0.855	0.253	0.097	0.076	3.096	3.232	3.287	3.032	1.366	0.419	0.198	0.152
331	22.9469		331	1	61M	7	7D	Pos	6	B Positive	weakness, nausea, vomitting, diarrhea	22	Pos x16	4875	7549	9958	2.631	2.563	2.664	1.438	1.706	2.097	3.024	2.652	2.631	1.438	0.399	0.142	0.073	0.067	2.704	2.46	2.563	1.706	0.653	0.219	0.111	0.084	3.359	2.895	2.664	2.097	0.663	0.217	0.095	0.083
329	22.9469		329	1	61M	7	6I	Pos	6	B Positive	weakness, nausea, vomitting, diarrhea	23	Pos x16	4191	6157	9969	2.555	2.478	2.698	1.233	1.656	1.92	3.142	2.771	2.555	1.233	0.366	0.124	0.072	0.066	2.588	2.458	2.478	1.656	0.508	0.213	0.097	0.084	3.083	2.85	2.698	1.92	0.735	0.209	0.095	0.076
318	22.9469		318	1	61M	7	4G	Pos	6	B Positive	weakness, nausea, vomitting, diarrhea	26	Pos x16	4296	3173	9311	2.442	2.457	2.507	1.387	1.154	1.949	2.648	2.59	2.442	1.387	0.356	0.124	0.077	0.069	2.504	2.451	2.457	1.154	0.33	0.108	0.077	0.079	2.764	2.816	2.507	1.949	0.705	0.195	0.099	0.082
351	22.9469		351	1	61M	8	1D	Pos	6	B Positive	weakness, nausea, vomitting, diarrhea	28	Pos x16	3511	2809	4045	2.281	2	1.974	1.001	0.824	1.131	3.015	2.537	2.281	1.001	0.334	0.125	0.073	0.067	2.5	2.382	2	0.824	0.357	0.131	0.089	0.075	2.535	2.41	1.974	1.131	0.346	0.156	0.089	0.069
29	21.91		29	1	61M	1	6G	Pos	6	B Positive	weakness, nausea, vomitting, diarrhea	9	Pos x16	4241	3649	6461	2.325	2.808	3.325	1.162	1.172	1.681	2.933	2.696	2.325	1.162	0.353	0.153	0.107	0.079	2.769	2.714	2.808	1.172	0.362	0.135	0.082	0.076	3.542	3.24	3.325	1.681	0.389	0.184	0.098	0.081
16	20.23		16	1	61M	1	4A	Pos	6	B Positive	weakness, nausea, vomitting, diarrhea	16	Pos x16	8008	18384	11138	2.555	2.922	3.089	1.641	2.392	2.209	2.977	2.721	2.555	1.641	0.621	0.185	0.11	0.063	2.956	2.652	2.922	2.392	0.995	0.409	0.147	0.076	3.76	3.387	3.089	2.209	0.79	0.212	0.1	0.075
15	20.23		15	1	61M	1	3J	Pos	6	B Positive	weakness, nausea, vomitting, diarrhea	17	Pos x16	6404	10336	5731	2.552	2.938	3.022	1.56	2.283	1.599	3.064	2.82	2.552	1.56	0.517	0.163	0.107	0.069	2.898	2.896	2.938	2.283	0.786	0.246	0.113	0.091	3.753	3.306	3.022	1.599	0.438	0.152	0.083	0.076
338	19.8029		338	1	61M	7	8G	Pos	6	B Positive	weakness, nausea, vomitting, diarrhea	22	Pos x16	7646	5338	6325	2.276	2.697	2.74	1.502	1.633	1.787	3.257	2.688	2.276	1.502	0.582	0.197	0.095	0.062	2.745	2.595	2.697	1.633	0.491	0.152	0.103	0.094	2.93	2.951	2.74	1.787	0.496	0.151	0.091	0.078
340	19.8029		340	1	61M	7	9B	Pos	6	B Positive	weakness, nausea, vomitting, diarrhea	27	Pos x16	4357	2641	4274	2.176	2.324	2.732	1.23	0.928	1.378	3.063	2.892	2.176	1.23	0.381	0.146	0.084	0.063	2.797	2.628	2.324	0.928	0.301	0.119	0.081	0.096	3.181	2.887	2.732	1.378	0.344	0.117	0.083	0.088
355	19.8029		355	1	61M	8	2A	Pos	6	B Positive	weakness, nausea, vomitting, diarrhea	30	Pos x16	2030	11.38	5.166	1.995	0.125	0.075	0.695	0.091	0.067	2.65	2.378	1.995	0.695	0.22	0.106	0.082	0.078	0.968	0.226	0.125	0.091	0.08	0.073	0.07	0.07	0.579	0.117	0.075	0.067	0.065	0.071	0.064	0.065
14	18.41		14	1	61M	1	3H	Pos	6	B Positive	weakness, nausea, vomitting, diarrhea	18	Pos x16	4935	10104	5296	2.762	2.924	2.863	1.209	2.42	1.506	3.098	2.78	2.762	1.209	0.444	0.143	0.101	0.074	3.034	3.022	2.924	2.42	0.773	0.237	0.102	0.088	3.568	3.308	2.863	1.506	0.42	0.145	0.083	0.077
90	14.24		90	1	61M	2	9B	Pos	6	B Positive	weakness, nausea, vomitting, diarrhea	10	Pos x16	3554	10185	9598	2.078	2.868	2.607	0.996	2.29	2.429	3.007	2.824	2.078	0.996	0.338	0.136	0.088	0.064	3.095	3.129	2.868	2.29	0.69	0.265	0.11	0.077	3.023	3.179	2.607	2.429	0.779	0.2
385	11.6709		385	1	61M	8	8A	Pos	6	B Positive	weakness, nausea, vomitting, diarrhea	35	Pos x16	3041	3397	7139	1.774	2.413	2.592	1.038	1.286	1.795	2.463	2.55	1.774	1.038	0.294	0.111	0.067	0.06	2.87	2.81	2.413	1.286	0.325	0.123	0.07	0.051	3.076	2.666	2.592	1.795	0.603	0.154	0.091	0.062
41	4.35326		41	1	61M	1	9B	Pos	6	B Positive	weakness, nausea, vomitting, diarrhea	11	Pos x16	8650	9498	17449	2.565	3.184	3.461	1.461	2.317	2.835	2.999	2.785	2.565	1.461	0.53	0.206	0.146	0.086	3.381	3.156	3.184	2.317	0.728	0.227	0.114	0.078	3.695	3.493	3.461	2.835	0.818	0.322	0.142	0.082
5	92.76	72.6475	5	2	89F	1	1J	Pos	8	O Positive	SOB, Hypoxia, cough	26	Pos x7	7914	5782	6439	2.619	2.691	2.832	1.398	1.669	1.232	3.225	3.019	2.619	1.398	0.545	0.207	0.113	0.09	2.979	2.873	2.691	1.669	0.531	0.165	0.094	0.074	3.361	3.133	2.832	1.232	0.452	0.199	0.084	0.071
22	77.8		22	2	89F	1	5D	Pos	8	O Positive	SOB, Hypoxia, cough	29	Pos x7	5065	5242	6765	2.606	2.889	3.197	1.088	1.629	1.706	3.188	2.885	2.606	1.088	0.407	0.164	0.123	0.083	2.988	2.913	2.889	1.629	0.461	0.162	0.097	0.085	3.529	3.705	3.197	1.706	0.508	0.162	0.101	0.076
4	72.34		4	2	89F	1	1H	Pos	8	O Positive	SOB, Hypoxia, cough	28	Pos x7	7158	5230	4054	2.621	2.678	2.619	1.441	1.461	1.192	3.225	2.998	2.621	1.441	0.495	0.192	0.118	0.077	3.07	2.93	2.678	1.461	0.49	0.176	0.096	0.07	3.539	3.31	2.619	1.192	0.343	0.13	0.082	0.083
9	47.69		9	2	89F	1	2G	Pos	8	O Positive	SOB, Hypoxia, cough	25	Pos x7	4646	6014	5256	2.491	2.855	2.987	1.272	1.517	1.433	3.189	2.773	2.491	1.272	0.387	0.152	0.082	0.069	2.988	2.907	2.855	1.517	0.584	0.167	0.111	0.077	3.455	3.249	2.987	1.433	0.41	0.152	0.084	0.073
215	29.78	28.105	215	3	79M	5	4A	Pos	8	A Positive	sore throat, fever	21	Pos x4	266.2	5543	903.7	0.552	2.486	1.496	0.154	1.204	0.341	2.641	1.844	0.552	0.154	0.082	0.07	0.09	0.078	2.521	2.399	2.486	1.204	0.47	0.22	0.131	0.064	3.034	2.792	1.496	0.341	0.134	0.089	0.068	0.075
294	26.43		294	3	79M	6	9J	Pos	8	A Positive	sore throat, fever	16	Pos x4	306	3011	499.9	0.608	1.994	0.895	0.168	0.925	0.2	2.917	1.954	0.608	0.168	0.087	0.068	0.082	0.067	2.817	2.586	1.994	0.925	0.362	0.131	0.088	0.091	3.443	2.939	0.895	0.2	0.098	0.083	0.075	0.073
17	43.0519	29.3262	17	5	76F	1	4C	Pos	3	A Positive	None (1st test)	12	Pos x8	1805	25371	1274	1.889	2.906	1.551	0.63	2.412	0.495	2.745	2.618	1.889	0.63	0.206	0.101	0.102	0.064	2.788	2.449	2.906	2.412	1.283	0.501	0.194	0.081	3.539	3.101	1.551	0.495	0.163	0.097	0.081	0.07
21	37.306		21	5	76F	1	5B	Pos	3	A Positive	None (1st test)	14	Pos x8	6920	43440	4128	2.472	2.79	2.757	1.48	2.985	1.241	2.879	2.694	2.472	1.48	0.522	0.186	0.1	0.074	2.951	2.904	2.79	2.985	2.02	0.756	0.262	0.086	3.535	3.376	2.757	1.241	0.337	0.13	0.101	0.077
321	33.0726		321	5	76F	7	5D	Pos	3	A Positive	None (1st test)	18	Pos x8	5252	19426	16593	2.579	2.487	2.714	1.466	2.174	1.957	2.562	2.799	2.579	1.466	0.383	0.165	0.096	0.072	2.38	2.406	2.487	2.174	1.271	0.403	0.133	0.067	2.947	3.125	2.714	1.957	0.881	0.306	0.169	0.083
190	30.7918		190	5	76F	4	9B	Pos	3	A Positive	None (1st test)	15	Pos x8	3724	25253	3431	2.122	2.993	2.71	1.22	2.564	1.111	2.331	2.533	2.122	1.22	0.314	0.14	0.079	0.067	3.189	2.946	2.993	2.564	1.297	0.419	0.276	0.055	3.191	2.884	2.71	1.111	0.288	0.113	0.075	0.067
12	28.3706		12	5	76F	1	3D	Pos	3	A Positive	None (1st test)	10	Pos x8	980.3	6091	1096	1.538	3.051	1.321	0.389	1.851	0.405	3.025	2.578	1.538	0.389	0.139	0.082	0.08	0.075	2.989	2.996	3.051	1.851	0.518	0.168	0.113	0.106	3.623	2.934	1.321	0.405	0.167	0.108	0.082	0.077
193	25.7735		193	5	76F	4	9H	Pos	3	A Positive	None (1st test)	16	Pos x8	4175	24205	3641	2.186	3.337	2.602	1.288	2.595	1.212	2.56	2.597	2.186	1.288	0.359	0.138	0.135	0.056	3.291	3.124	3.337	2.595	1.165	0.464	0.215	0.059	3.191	2.925	2.602	1.212	0.298	0.116	0.077	0.066
258	19.8029		258	5	76F	6	2G	Pos	3	A Positive	None (1st test)	0	Pos x8	70.4	33.05	12.31	0.373	0.195	0.091	0.058	0.13	0.078	1.135	0.18	0.373	0.058	0.058	0.057	0.061	0.063	1.79	0.354	0.195	0.13	0.154	0.143	0.13	0.15	1.134	0.137	0.091	0.078	0.074	0.071	0.075	0.076
96	16.44		96	5	76F	2	10C	Pos	3	A Positive	None (1st test)	17	Pos x8	3871	25841	19849	2.463	2.827	3.156	1.254	2.977	2.563	3.013	2.767	2.463	1.254	0.325	0.121	0.075	0.06	3.033	2.998	2.827	2.977	1.761	0.442	0.131	0.117	3.362	2.913	3.156	2.563	0.949	0.33	0.195	0.09
279	39.99	30.4825	279	7	91F	6	6I	Pos	5	Unknown	Fever, cough	14	Pos x2	5517	72075	14566	2.35	3.163	3.375	1.369	3.08	2.795	2.435	2.363	2.35	1.369	0.502	0.148	0.087	0.092	3.44	3.186	3.163	3.08	2.671	1.257	0.412	0.178	3.534	3.514	3.375	2.795	0.898	0.249	0.118	0.081
320	35.2379		320	7	91F	7	5B	Pos	5	Unknown	Fever, cough	33	Pos x2	16618	2330	22634	2.637	2.313	2.612	2.213	0.987	2.096	2.55	2.73	2.637	2.213	1.063	0.303	0.118	0.071	2.413	2.477	2.313	0.987	0.248	0.1	0.07	0.068	2.959	2.739	2.612	2.096	1.22	0.406	0.156	0.076
264	34.02		264	7	91F	6	3J	Pos	5	Unknown	Fever, cough	13	Pos x2	4460	4290	30105	2.274	2.883	3.76	1.567	1.188	3.409	2.235	2.268	2.274	1.567	0.351	0.125	0.076	0.059	3.148	3.163	2.883	1.188	0.388	0.187	0.147	0.143	3.931	3.762	3.76	3.409	1.487	0.459	0.191	0.084
35	34.02		35	7	91F	1	7J	Pos	5	Unknown	Fever, cough	21	Pos x2	17740	4245	22794	2.892	3.41	3.246	2.303	1.427	2.597	3.218	3.035	2.892	2.303	0.959	0.29	0.189	0.1	3.179	3.463	3.41	1.427	0.363	0.129	0.095	0.103	3.86	3.483	3.246	2.597	0.9	0.346	0.278	0.106
263	32.85		263	7	91F	6	3H	Pos	5	Unknown	Fever, cough	12	Pos x2	8120	5676	22075	2.18	2.99	3.778	1.549	1.249	2.955	2.241	1.955	2.18	1.549	0.584	0.204	0.113	0.061	3.189	2.981	2.99	1.249	0.373	0.186	0.214	0.146	3.802	3.7	3.778	2.955	1.268	0.351	0.138	0.103
46	32.85		46	7	91F	1	10C	Pos	5	Unknown	Fever, cough	16	Pos x2	14979	6107	9711	2.993	3.167	3.254	1.973	1.421	2.438	3.347	3.138	2.993	1.973	0.686	0.254	0.224	0.117	3.341	3.268	3.167	1.421	0.418	0.193	0.198	0.129	3.76	3.646	3.254	2.438	0.648	0.189	0.099	0.07
333	30.7918		333	7	91F	7	7H	Pos	5	Unknown	Fever, cough	31	Pos x2	24842	3130	14414	2.473	2.183	2.701	2.189	1.083	2.282	2.782	2.823	2.473	2.189	1.333	0.443	0.153	0.065	2.581	2.579	2.183	1.083	0.344	0.12	0.088	0.083	3.018	2.567	2.701	2.282	1.067	0.242	0.112	0.073
212	23.5		212	7	91F	5	3F	Pos	5	Unknown	Fever, cough	15	Pos x2	9844	4216	13157	2.111	2.318	2.88	1.519	1.177	2.283	2.387	2.215	2.111	1.519	0.593	0.252	0.112	0.088	2.674	2.42	2.318	1.177	0.382	0.201	0.11	0.07	3.133	2.904	2.88	2.283	0.726	0.273	0.116	0.074
98	23.5		98	7	91F	2	10G	Pos	5	Unknown	Fever, cough	28	Pos x2	20357	5613	24843	2.54	2.909	3.045	1.476	1.401	2.854	2.942	2.641	2.54	1.476	0.971	0.419	0.159	0.106	2.972	2.93	2.909	1.401	0.575	0.135	0.087	0.081	3.079	2.955	3.045	2.854	1.347	0.392	0.172	0.138
191	18.0657		191	7	91F	4	9D	Pos	5	Unknown	Fever, cough	29	Pos x2	11583	3249	5753	2.057	2.65	2.62	1.926	1.032	1.694	2.571	2.521	2.057	1.926	0.766	0.256	0.095	0.061	3.068	3.084	2.65	1.032	0.349	0.115	0.087	0.06	3.197	2.845	2.62	1.694	0.475	0.128	0.073	0.062
319	83.5935	56.9316	319	10	94M (Dcsd)	7	4I	Pos	3	B Positive	None, S/p fall, COVID neg 3/24	17	Pos x17	11210	1205	7291	2.686	1.597	2.367	2.241	0.567	1.483	2.628	2.796	2.686	2.241	0.683	0.246	0.09	0.067	2.376	2.534	1.597	0.567	0.188	0.097	0.496	0.069	3.011	2.831	2.367	1.483	0.613	0.176	0.099	0.085
6	71.4043		6	10	94M (Dcsd)	1	2A	Pos	3	B Positive	None, S/p fall, COVID neg 3/24	11	Pos x17	16706	1756	2401	2.78	2.048	2.217	2.337	0.794	0.807	3.108	3.134	2.78	2.337	0.86	0.329	0.132	0.072	3.167	2.666	2.048	0.794	0.205	0.091	0.074	0.069	3.426	3.18	2.217	0.807	0.229	0.109	0.077	0.064
334	64.7886		334	10	94M (Dcsd)	7	7J	Pos	3	B Positive	None, S/p fall, COVID neg 3/24	16	Pos x17	15766	1458	7456	2.768	1.842	2.553	2.025	0.646	1.758	2.925	2.975	2.768	2.025	0.959	0.293	0.137	0.076	2.461	2.332	1.842	0.646	0.208	0.097	0.073	0.085	3.217	2.803	2.553	1.758	0.642	0.157	0.097	0.071
192	60.61		192	10	94M (Dcsd)	4	9F	Pos	3	B Positive	None, S/p fall, COVID neg 3/24	12	Pos x17	10249	1842	3674	2.735	2.244	2.397	2.092	0.769	1.209	2.689	2.928	2.735	2.092	0.705	0.216	0.097	0.055	3.039	2.75	2.244	0.769	0.222	0.07	0.071	0.057	3.277	2.966	2.397	1.209	0.316	0.108	0.072	0.067
189	57.46		189	10	94M (Dcsd)	4	8I	Pos	3	B Positive	None, S/p fall, COVID neg 3/24	14	Pos x17	11580	1615	2334	2.642	2.099	2.08	1.968	0.692	0.812	2.614	2.589	2.642	1.968	0.683	0.262	0.104	0.075	2.967	2.805	2.099	0.692	0.202	0.099	0.072	0.056	3.103	2.698	2.08	0.812	0.238	0.089	0.063	0.066
325	49.9352		325	10	94M (Dcsd)	7	6A	Pos	3	B Positive	None, S/p fall, COVID neg 3/24	19	Pos x17	6586	1133	13003	2.854	1.624	2.976	1.863	0.51	2.299	3.12	2.806	2.854	1.863	0.48	0.164	0.082	0.069	2.464	2.474	1.624	0.51	0.19	0.112	0.074	0.079	3.01	3.05	2.976	2.299	0.888	0.24	0.105	0.076
344	39.2908		344	10	94M (Dcsd)	7	9J	Pos	3	B Positive	None, S/p fall, COVID neg 3/24	21	Pos x17	28114	1794	14240	2.569	2.074	2.934	2.263	0.747	2.256	2.609	2.805	2.569	2.263	1.206	0.532	0.177	0.076	2.666	2.615	2.074	0.747	0.228	0.096	0.076	0.077	2.903	2.861	2.934	2.256	0.945	0.265	0.105	0.07
339	28.3706		339	10	94M (Dcsd)	7	8I	Pos	3	B Positive	None, S/p fall, COVID neg 3/24	20	Pos x17	13427	1114	6880	2.469	1.736	2.788	1.978	0.515	1.953	2.815	2.826	2.469	1.978	0.852	0.278	0.105	0.062	2.62	2.518	1.736	0.515	0.148	0.087	0.081	0.084	2.965	2.912	2.788	1.953	0.504	0.161	0.096	0.088
127	128.421	64.9181	127	11	79F	3	6E	Neg	2	O Positive	None	5	Not Recorded	20.91	36.36	3.861	0.089	0.118	0.075	0.069	0.068	0.065	1.699	0.184	0.089	0.069	0.063	0.062	0.062	0.062	2.168	0.411	0.118	0.068	0.056	0.059	0.054	0.054	0.477	0.107	0.075	0.065	0.085	0.084	0.094	0.091
149	102.56		149	11	79F	3	10I	Neg	2	O Positive	None	5	Not Recorded	24.74	38.82	11.21	0.094	0.176	0.079	0.069	0.081	0.072	2.001	0.184	0.094	0.069	0.064	0.065	0.062	0.062	2.159	0.415	0.176	0.081	0.073	0.072	0.067	0.063	1.05	0.131	0.079	0.072	0.079	0.087	0.089	0.082
451	70.1138		451	11	79F	10	1D	Neg	2	O Positive	None	1	Not Recorded	29.88	30.43	13.58	0.113	0.131	0.074	0.084	0.071	0.067	1.987	0.271	0.113	0.084	0.07	0.077	0.067	0.071	1.932	0.352	0.131	0.071	0.061	0.06	0.064	0.066	1.239	0.137	0.074	0.067	0.063	0.061	0.063	0.06
444	51.5511		444	11	79F	9	9J	Neg	2	O Positive	None	0	Not Recorded	36.21	31.34	17.57	0.111	0.123	0.106	0.078	0.07	0.064	2.471	0.277	0.111	0.078	0.076	0.069	0.065	0.071	1.987	0.36	0.123	0.07	0.064	0.063	0.063	0.07	1.562	0.131	0.106	0.064	0.064	0.062	0.063	0.066
128	50.79		128	11	79F	3	6G	Neg	2	O Positive	None	5	Not Recorded	23.81	39.04	10.38	0.089	0.136	0.077	0.07	0.07	0.071	1.903	0.191	0.089	0.07	0.067	0.065	0.067	0.069	2.135	0.453	0.136	0.07	0.057	0.054	0.057	0.052	0.984	0.131	0.077	0.071	0.081	0.093	0.093	0.079
141	49.9352		141	11	79F	3	9D	Neg	2	O Positive	None	7	Not Recorded	16.38	124.1	8.495	0.084	0.185	0.098	0.071	0.283*	0.123	1.322	0.189	0.084	0.071	0.066	0.061	0.065	0.066	1.923	0.471	0.185	0.283*	0.458*	0.224*	0.15	0.061	0.827	0.137	0.098	0.123	0.102	0.118	0.149	0.087
482	44.8441		482	11	79F	10	7F	Neg	2	O Positive	None	28	Not Recorded	24.82	31.73	15.53	0.097	0.126	0.077	0.066	0.093	0.066	1.869	0.216	0.097	0.066	0.064	0.061	0.068	0.074	1.981	0.366	0.126	0.093	0.057	0.057	0.056	0.081	1.376	0.15	0.077	0.066	0.065	0.076	0.059	0.062
481	44.8441		481	11	79F	10	7D	Neg	2	O Positive	None	29	Not Recorded	21.75	27.77	15.84	0.093	0.103	0.079	0.072	0.065	0.067	1.635	0.213	0.093	0.072	0.065	0.063	0.061	0.114	2.017	0.298	0.103	0.065	0.057	0.057	0.059	0.069	1.394	0.153	0.079	0.067	0.063	0.06	0.059	0.061
445	41.2032		445	11	79F	9	10A	Neg	2	O Positive	None	3	Not Recorded	37.34	26.89	16.83	0.115	0.132	0.085	0.077	0.069	0.065	2.493	0.289	0.115	0.077	0.068	0.068	0.067	0.072	1.795	0.32	0.132	0.069	0.062	0.06	0.061	0.061	1.502	0.131	0.085	0.065	0.071	0.064	0.068	0.069
50	22.9469	19.5615	50	15	59M	2	1B	Neg	1	O Positive	None (pre-op)	-1	Neg x1	6.378	66.58	5.562	0.072	0.133	0.085	0.143	0.071	0.098	0.686	0.106	0.072	0.143	0.058	0.055	0.059	0.06	1.433	1.063	0.133	0.071	0.06	0.057	0.061	0.058	0.604	0.123	0.085	0.098	0.083	0.091	0.093	0.08
53	16.1761		53	15	59M	2	1H	Neg	1	O Positive	None (pre-op)	1	Neg x1	4.423	69.25	4.695	0.111	0.149	0.097	0.06	0.091	0.089	0.54	0.085	0.111	0.06	0.057	0.059	0.06	0.076	1.571	1.066	0.149	0.091	0.08	0.095	0.099	0.071	0.533	0.123	0.097	0.089	0.078	0.089	0.089	0.089
77	18.41	18.41	77	17	69M	2	6E	Neg	1	A Positive	SOB, tachy, hypotension, aches	0	Neg x2	44.81	121.1	95.94	0.111	0.285	0.193	0.068	0.201	0.17	2.841	0.345	0.111	0.068	0.057	0.049	0.056	0.054	3.184	0.791	0.285	0.201	0.107	0.113	0.069	0.062	2.466	0.455	0.193	0.17	0.113	0.173	0.109	0.11
57	3.23	3.23	57	18	52M	2	2E	Neg	1	A Positive	None - Pre-op screen	0	Neg x3	6.778	52.55	5.519	0.073	0.182	0.092	0.075	0.079	0.095	0.729	0.086	0.073	0.075	0.093	0.072	0.091	0.08	0.984	0.882	0.182	0.079	0.067	0.064	0.058	0.06	0.606	0.115	0.092	0.095	0.089	0.081	0.105	0.083
101	25.7735	22.8411	101	24	30M (Dcsd)	3	1D	Neg	1	A Negative	Pre-op	-2	Neg x5	12.27	29.97	5.606	0.094	0.142	0.138	0.101	0.077	0.095	1.119	0.146	0.094	0.101	0.074	0.088	0.091	0.08	1.772	0.372	0.142	0.077	0.09	0.084	0.07	0.067	0.578	0.141	0.138	0.095	0.087	0.083	0.074	0.078
100	22.9469		100	24	30M (Dcsd)	3	1B	Neg	1	A Negative	Pre-op	-1	Neg x5	10.08	31.46	5.905	0.09	0.156	0.111	0.097	0.075	0.086	0.939	0.146	0.09	0.097	0.086	0.079	0.096	0.108	1.934	0.354	0.156	0.075	0.069	0.105	0.062	0.066	0.618	0.138	0.111	0.086	0.086	0.084	0.087	0.091
117	19.8029		117	24	30M (Dcsd)	3	4E	Neg	1	A Negative	Pre-op	0	Neg x5	7.938	32.88	5.442	0.089	0.154	0.088	0.076	0.098	0.076	0.793	0.128	0.089	0.076	0.072	0.086	0.076	0.071	2.209	0.32	0.154	0.098	0.073	0.211	0.191	0.097	0.606	0.106	0.088	0.076	0.07	0.075	0.068	0.085
378	30.7918	20.7301	378	25	74M	8	6G	Pos	5	O Positive	SOB, hypoxia	20	Pos x3	5809	3547	4578	2.222	2.393	2.748	1.315	1.002	1.326	3.019	2.506	2.222	1.315	0.521	0.162	0.079	0.07	2.859	2.732	2.393	1.002	0.358	0.186	0.097	0.076	3.009	2.856	2.748	1.326	0.378	0.139	0.084	0.088
296	27.81		296	25	74M	6	10C	Pos	5	O Positive	SOB, hypoxia	21	Pos x3	6297	7607	9333	2.804	2.692	3.372	1.343	1.918	2.165	3.857	3.207	2.804	1.343	0.492	0.177	0.092	0.069	3.526	3.055	2.692	1.918	0.657	0.205	0.098	0.086	3.841	3.563	3.372	2.165	0.665	0.187	0.092	0.076
222	25		222	25	74M	5	5F	Pos	5	O Positive	SOB, hypoxia	28	Pos x3	9093	3553	9457	2.488	2.489	3.041	1.48	1.221	1.938	3.442	3.079	2.488	1.48	0.542	0.218	0.142	0.157	3.244	2.954	2.489	1.221	0.36	0.114	0.094	0.079	3.723	3.275	3.041	1.938	0.666	0.202	0.101	0.088
18	23.5		18	25	74M	1	4E	Pos	5	O Positive	SOB, hypoxia	33	Pos x3	3391	4399	1442	2.229	2.382	1.619	0.82	1.114	0.552	3.366	2.903	2.229	0.82	0.278	0.157	0.126	0.074	2.994	2.514	2.382	1.114	0.412	0.202	0.111	0.077	3.887	3.059	1.619	0.552	0.175	0.093	0.077	0.075
288	21.91		288	25	74M	6	8G	Pos	5	O Positive	SOB, hypoxia	16	Pos x3	4194	5923	8015	2.665	2.695	2.983	1.193	1.474	1.569	3.867	3.264	2.665	1.193	0.353	0.139	0.082	0.071	3.899	2.899	2.695	1.474	0.537	0.199	0.101	0.067	3.787	3.393	2.983	1.569	0.6	0.19	0.102	0.074
293	21.91		293	25	74M	6	9H	Pos	5	O Positive	SOB, hypoxia	23	Pos x3	3765	26146	12457	2.501	2.795	3.274	1.073	1.814	2.004	3.654	2.996	2.501	1.073	0.333	0.134	0.123	0.133	3.597	2.936	2.795	1.814	0.663	0.746	0.091	0.063	4	3.583	3.274	2.004	0.62	0.289	0.105	0.077
299	20.23		299	25	74M	6	10I	Pos	5	O Positive	SOB, hypoxia	18	Pos x3	4027	4945	6987	2.501	2.797	2.943	1.137	1.534	1.595	4	3.01	2.501	1.137	0.365	0.12	0.079	0.071	3.494	2.936	2.797	1.534	0.443	0.162	0.077	0.063	3.794	3.383	2.943	1.595	0.574	0.164	0.086	0.072
211	20.23		211	25	74M	5	3D	Pos	5	O Positive	SOB, hypoxia	25	Pos x3	4058	4273	23436	2.15	2.31	2.941	1.078	1.494	2.406	3.684	2.717	2.15	1.078	0.35	0.154	0.102	0.079	3.033	2.336	2.31	1.494	0.381	0.169	0.105	0.072	2.938	3.004	2.941	2.406	1.113	0.435	0.154	0.082
292	18.41		292	25	74M	6	9F	Pos	5	O Positive	SOB, hypoxia	22	Pos x3	3929	6750	11457	2.32	2.78	3.306	1.241	1.869	2.112	3.561	3.083	2.32	1.241	0.337	0.122	0.09	0.101	3.731	3.023	2.78	1.869	0.568	0.198	0.094	0.064	3.903	3.487	3.306	2.112	0.748	0.232	0.101	0.081
223	18.41		223	25	74M	5	5H	Pos	5	O Positive	SOB, hypoxia	26	Pos x3	5139	3336	9309	2.362	2.771	2.977	0.98	1.241	1.872	3.677	2.958	2.362	0.98	0.306	0.19	0.13	0.118	3.087	2.975	2.771	1.241	0.307	0.127	0.087	0.081	3.952	3.261	2.977	1.872	0.68	0.196	0.106	0.07
223	15.37		223	25	74M	5	5H	Pos	5	O Positive	SOB, hypoxia	26	Pos x3	5139	3336	9309	2.362	2.771	2.977	0.98	1.241	1.872	3.677	2.958	2.362	0.98	0.306	0.19	0.13	0.118	3.087	2.975	2.771	1.241	0.307	0.127	0.087	0.081	3.952	3.261	2.977	1.872	0.68	0.196	0.106	0.07
95	14.24		95	25	74M	2	10A	Pos	5	O Positive	SOB, hypoxia	37	Pos x3	4330	3264	15953	2.422	2.966	3.092	1.036	1.101	1.735	3.64	3.004	2.422	1.036	0.354	0.165	0.087	0.09	3.681	3.25	2.966	1.101	0.32	0.116	0.077	0.088	3.429	3.186	3.092	1.735	0.582	0.301	0.233	0.127
87	11.68		87	25	74M	2	8E	Pos	5	O Positive	SOB, hypoxia	30	Pos x3	3813	4539	7460	2.239	2.935	3.061	1.154	1.428	1.437	3.404	3.053	2.239	1.154	0.301	0.155	0.075	0.079	3.944	3.003	2.935	1.428	0.417	0.142	0.086	0.098	3.185	3.015	3.061	1.437	0.515	0.191	0.12	0.095
280	Invalid(30.4121356982174)	39.108	280	30	72M (Dcsd)	6	7B	Pos	3	Unknown	hypotensive	19	Pos x16	4401	7137	18253	2.447	3.054	3.398	1.237	1.335	2.579	2.469	2.349	2.447	1.237	0.389	0.14	0.094	0.127	3.152	3.117	3.054	1.335	0.442	0.227	0.19	0.183	3.567	3.687	3.398	2.579	1.034	0.322	0.128	0.08
278	119.056		278	30	72M (Dcsd)	6	6G	Pos	3	Unknown	hypotensive	18	Pos x16	3859	65772	9241	2.541	3.03	3.373	1.281	2.967	2.034	2.418	2.478	2.541	1.281	0.323	0.114	0.071	0.064	2.908	3.139	3.03	2.967	2.608	1.124	0.392	0.211	3.393	3.475	3.373	2.034	0.617	0.199	0.101	0.081
376	114.232		376	30	72M (Dcsd)	8	6C	Pos	3	Unknown	hypotensive	17	Pos x16	7560	1875	3573	2.332	1.815	2.49	1.437	0.593	1.089	2.477	2.307	2.332	1.437	0.618	0.189	0.096	0.057	2.452	2.707	1.815	0.593	0.277	0.137	0.09	0.075	2.708	2.808	2.49	1.089	0.313	0.126	0.075	0.073
285	95.48		285	30	72M (Dcsd)	6	8A	Pos	3	Unknown	hypotensive	16	Pos x16	2620	35877	4411	2.375	2.441	2.998	0.924	2.452	1.205	2.679	2.462	2.375	0.924	0.238	0.106	0.076	0.073	2.692	2.701	2.441	2.452	1.885	0.655	0.203	0.095	3.043	3.188	2.998	1.205	0.373	0.132	0.08	0.075
283	69.88		283	30	72M (Dcsd)	6	7H	Pos	3	Unknown	hypotensive	19	Pos x16	5508	63225	3439	2.367	2.515	2.498	1.563	2.448	1.075	2.922	2.512	2.367	1.563	0.461	0.147	0.091	0.072	2.703	2.647	2.515	2.448	2.178	1.142	0.423	0.087	3.021	2.95	2.498	1.075	0.298	0.123	0.084	0.08
273	65.53		273	30	72M (Dcsd)	6	5H	Pos	3	Unknown	hypotensive	15	Pos x16	2808	39476	4922	2.397	3.161	3.292	0.951	3.064	1.429	2.535	2.617	2.397	0.951	0.256	0.107	0.076	0.066	3.181	3.231	3.161	3.064	1.982	0.647	0.267	0.183	3.611	3.699	3.292	1.429	0.328	0.155	0.116	0.099
368	60.5971		368	30	72M (Dcsd)	8	4G	Pos	3	Unknown	hypotensive	13	Pos x16	1340	6966	6395	1.612	2.795	2.653	0.49	1.823	1.739	2.793	2.24	1.612	0.49	0.188	0.082	0.125	0.066	3.861	3.037	2.795	1.823	0.617	0.192	0.106	0.077	3.275	2.922	2.653	1.739	0.538	0.141	0.085	0.068
210	50.36		210	30	72M (Dcsd)	5	3B	Pos	3	Unknown	hypotensive	22	Pos x16	4623	60462	10027	2.632	2.616	2.801	1.171	2.672	1.994	2.972	2.946	2.632	1.171	0.372	0.159	0.1	0.075	2.718	2.749	2.616	2.672	2.11	1.057	0.441	0.071	3.182	2.929	2.801	1.994	0.612	0.226	0.111	0.07
298	49.92		298	30	72M (Dcsd)	6	10G	Pos	3	Unknown	hypotensive	14	Pos x16	2153	19763	2272	2.251	2.726	2.353	0.797	2.522	0.764	2.74	2.453	2.251	0.797	0.208	0.095	0.068	0.075	2.968	2.729	2.726	2.522	1.333	0.386	0.127	0.074	3.351	3.023	2.353	0.764	0.22	0.099	0.063	0.071
205	49.03		205	30	72M (Dcsd)	5	2A	Pos	3	Unknown	hypotensive	22	Pos x16	3935	83281	11843	2.127	2.491	2.772	1.095	2.585	1.915	2.92	2.658	2.127	1.095	0.371	0.133	0.101	0.088	2.778	2.478	2.491	2.585	2.322	1.358	0.765	0.068	3.112	2.752	2.772	1.915	0.807	0.238	0.114	0.064
32	48.2812		32	30	72M (Dcsd)	1	7D	Pos	3	Unknown	hypotensive	28	Pos x16	8593	29871	5295	2.494	2.881	3.226	1.595	2.783	1.54	2.942	2.808	2.494	1.595	0.517	0.215	0.13	0.084	2.945	2.819	2.881	2.783	1.689	0.522	0.197	0.079	3.408	3.514	3.226	1.54	0.34	0.165	0.094	0.078
297	48.14		297	30	72M (Dcsd)	6	10E	Pos	3	Unknown	hypotensive	15	Pos x16	3724	23291	2624	2.203	2.807	2.828	1.169	2.627	0.855	2.664	2.189	2.203	1.169	0.347	0.108	0.071	0.064	2.872	2.673	2.807	2.627	1.196	0.5	0.135	0.075	3.556	3.506	2.828	0.855	0.231	0.087	0.074	0.073
228	44.8441		228	30	72M (Dcsd)	5	6G	Pos	3	Unknown	hypotensive	7	Pos x16	72.06	32.1	94.7	0.18	0.155	0.227	0.103	0.091	0.104	2.916	0.632	0.18	0.103	0.092	0.095	0.09	0.079	1.748	0.404	0.155	0.091	0.087	0.082	0.077	0.075	3.118	0.752	0.227	0.104	0.076	0.074	0.075	0.07
328	43.0519		328	30	72M (Dcsd)	7	6G	Pos	3	Unknown	hypotensive	37	Pos x16	9818	12717	8031	2.74	2.549	2.864	1.86	1.99	1.708	2.886	2.865	2.74	1.86	0.774	0.202	0.084	0.064	2.595	2.549	2.549	1.99	1.023	0.28	0.121	0.081	3.106	3.115	2.864	1.708	0.621	0.184	0.091	0.076
335	42.1351		335	30	72M (Dcsd)	7	8A	Pos	3	Unknown	hypotensive	38	Pos x16	8632	17506	8128	2.419	2.484	2.691	1.649	2.029	1.838	3.046	3.091	2.419	1.649	0.634	0.208	0.091	0.069	2.581	2.564	2.484	2.029	1.142	0.366	0.159	0.081	3.063	2.9	2.691	1.838	0.628	0.179	0.099	0.084
196	41.2032		196	30	72M (Dcsd)	4	10C	Pos	3	Unknown	hypotensive	35	Pos x16	5010	29823	7702	2.312	2.699	2.768	1.217	2.108	1.425	2.707	2.812	2.312	1.217	0.458	0.15	0.087	0.061	2.73	2.693	2.699	2.108	1.058	0.669	0.205	0.06	3.228	3.053	2.768	1.425	0.53	0.2	0.115	0.068
332	39.2908		332	30	72M (Dcsd)	7	7F	Pos	3	Unknown	hypotensive	39	Pos x16	4120	18444	7293	2.556	2.567	2.645	1.294	2.182	1.753	3.11	2.768	2.556	1.294	0.345	0.123	0.077	0.066	2.619	2.543	2.567	2.182	1.246	0.384	0.126	0.103	3.131	2.586	2.645	1.753	0.587	0.168	0.09	0.074
245	37.9		245	30	72M (Dcsd)	5	10A	Pos	3	Unknown	hypotensive	8	Pos x16	2533	84.81	71.29	0.286	0.301	0.175	0.196	0.123	0.109	3.373	0.835	0.286	0.196	0.166	0.175	0.161	0.166	2.407	0.661	0.301	0.123	0.095	0.094	0.084	0.081	3.015	0.608	0.175	0.109	0.098	0.093	0.075	0.099
232	36.2832		232	30	72M (Dcsd)	5	7F	Pos	3	Unknown	hypotensive	12	Pos x16	609.5	6004	1711	0.964	2.609	1.524	0.299	1.665	0.393	2.594	2.412	0.964	0.299	0.089	0.125	0.134	0.092	2.766	2.698	2.609	1.665	0.527	0.194	0.11	0.119	3.109	2.71	1.524	0.393	0.198	0.149	0.128	0.091
330	35.2379		330	30	72M (Dcsd)	7	7B	Pos	3	Unknown	hypotensive	38	Pos x16	4241	10891	7432	2.476	2.553	2.684	1.27	1.953	1.772	2.805	2.681	2.476	1.27	0.369	0.125	0.07	0.065	2.643	2.562	2.553	1.953	0.898	0.26	0.104	0.093	3.042	3.034	2.684	1.772	0.597	0.167	0.095	0.083
336	35.2379		336	30	72M (Dcsd)	7	8C	Pos	3	Unknown	hypotensive	41	Pos x16	8063	10215	9295	2.556	2.483	2.92	1.627	1.871	2.065	2.863	2.952	2.556	1.627	0.637	0.185	0.105	0.066	2.458	2.459	2.483	1.871	0.824	0.257	0.117	0.083	3.094	2.796	2.92	2.065	0.684	0.188	0.105	0.071
322	33.0726		322	30	72M (Dcsd)	7	5F	Pos	3	Unknown	hypotensive	40	Pos x16	3612	22291	12200	2.291	2.38	2.662	1.276	2.132	1.892	2.691	2.507	2.291	1.276	0.3	0.114	0.074	0.074	2.262	2.475	2.38	2.132	1.284	0.458	0.165	0.065	2.877	2.917	2.662	1.892	0.628	0.207	0.212	0.073
236	32.85		236	30	72M (Dcsd)	5	8C	Pos	3	Unknown	hypotensive	10	Pos x16	208.1	333.7	263.1	0.368	0.737	0.557	0.155	0.202	0.146	3.332	1.56	0.368	0.155	0.117	0.122	0.174	0.17	2.829	2.135	0.737	0.202	0.106	0.088	0.101	0.084	2.811	1.803	0.557	0.146	0.099	0.08	0.082	0.086
268	32.85		268	30	72M (Dcsd)	6	4G	Pos	3	Unknown	hypotensive	21	Pos x16	3979	70449	12119	2.263	2.988	3.779	1.225	3.077	2.428	2.459	2.162	2.263	1.225	0.362	0.117	0.067	0.062	3.372	3.424	2.988	3.077	2.51	1.282	0.37	0.137	4	3.784	3.779	2.428	0.764	0.226	0.108	0.08
207	31.65		207	30	72M (Dcsd)	5	2E	Pos	3	Unknown	hypotensive	21	Pos x16	3603	90849	8381	2.362	2.635	2.748	1.064	2.64	1.626	2.945	2.72	2.362	1.064	0.326	0.129	0.096	0.087	2.861	2.582	2.635	2.64	2.475	1.594	0.683	0.068	3.108	3.091	2.748	1.626	0.572	0.206	0.106	0.065
187	30.7918		187	30	72M (Dcsd)	4	8E	Pos	3	Unknown	hypotensive	36	Pos x16	3509	33557	3623	2.382	3.138	2.227	1.105	2.541	1.005	2.405	2.508	2.382	1.105	0.31	0.125	0.079	0.054	3.007	3.053	3.138	2.541	1.64	0.604	0.237	0.064	2.957	2.786	2.227	1.005	0.356	0.113	0.084	0.064
24	30.41		24	30	72M (Dcsd)	1	5H	Pos	3	Unknown	hypotensive	33	Pos x16	2107	16849	9167	2.163	2.931	2.981	0.731	2.68	1.176	2.974	2.957	2.163	0.731	0.211	0.105	0.084	0.086	3.143	3.09	2.931	2.68	1.211	0.322	0.126	0.084	3.5	3.417	2.981	1.176	0.328	0.303	0.092	0.085
99	30.41		99	30	72M (Dcsd)	2	10I	Pos	3	Unknown	hypotensive	34	Pos x16	2281	17140	10230	2.064	2.975	2.876	0.521	2.324	1.991	2.803	2.856	2.064	0.521	0.25	0.145	0.113	0.122	3.074	2.877	2.975	2.324	1.347	0.316	0.127	0.113	3.034	2.964	2.876	1.991	0.638	0.2	0.148	0.098
354	27.0968		354	30	72M (Dcsd)	8	1J	Pos	3	Unknown	hypotensive	42	Pos x16	5728	9.119	4.224	2.377	0.123	0.078	1.282	0.098	0.068	2.842	2.67	2.377	1.282	0.476	0.172	0.083	0.065	0.848	0.209	0.123	0.098	0.075	0.071	0.07	0.072	0.508	0.11	0.078	0.068	0.064	0.064	0.064	0.066
244	26.43		244	30	72M (Dcsd)	5	9J	Pos	3	Unknown	hypotensive	9	Pos x16	4452	251.1	100.9	0.329	0.767	0.188	0.244	0.131	0.143	3.2	0.973	0.329	0.244	0.179	0.182	0.208	0.138	2.837	1.032	0.767	0.131	0.075	0.087	0.085	0.08	3.295	0.87	0.188	0.143	0.11	0.094	0.104	0.076
266	25.7735		266	30	72M (Dcsd)	6	4C	Pos	3	Unknown	hypotensive	20	Pos x16	3013	72345	11090	2.156	2.61	3.741	0.915	2.947	2.298	2.395	2.263	2.156	0.915	0.311	0.096	0.065	0.058	3.17	3.065	2.61	2.947	2.648	1.263	0.431	0.127	3.979	3.734	3.741	2.298	0.715	0.215	0.104	0.085
7	25		7	30	72M (Dcsd)	1	2C	Pos	3	Unknown	hypotensive	29	Pos x16	4389	21217	2456	2.156	2.961	2.306	1.071	2.68	0.786	3.01	2.922	2.156	1.071	0.32	0.172	0.112	0.067	2.976	2.907	2.961	2.68	1.531	0.353	0.164	0.069	3.21	2.964	2.306	0.786	0.232	0.122	0.088	0.07
88	23.5		88	30	72M (Dcsd)	2	8G	Pos	3	Unknown	hypotensive	29	Pos x16	8063	48803	7177	2.12	2.678	2.816	0.86	3.11	1.828	2.85	2.628	2.12	0.86	0.342	0.298	0.08	0.081	2.935	2.991	2.678	3.11	1.918	0.886	0.297	0.076	3.068	3.059	2.816	1.828	0.599	0.164		0.08
91	21.91		91	30	72M (Dcsd)	2	9D	Pos	3	Unknown	hypotensive	29	Pos x16	3456	49778	13860	2.373	2.938	2.592	1.042	3.08	1.92	2.823	2.729	2.373	1.042	0.288	0.148	0.088	0.073	3.051	3.109	2.938	3.08	2.065	0.899	0.276	0.083	3.089	3.111	2.592	1.92	1.082	0.238
8	20.23		8	30	72M (Dcsd)	1	2E	Pos	3	Unknown	hypotensive	31	Pos x16	3158	30406	2125	2.339	3.024	2.199	1.047	2.797	0.71	3.025	2.67	2.339	1.047	0.286	0.106	0.082	0.075	3.059	2.982	3.024	2.797	1.837	0.483	0.223	0.071	3.395	3.288	2.199	0.71	0.21	0.11	0.074	0.068
209	19.8029		209	30	72M (Dcsd)	5	2I	Pos	3	Unknown	hypotensive	23	Pos x16	3669	116802	6894	2.393	2.461	2.889	0.921	2.688	1.753	3.056	2.922	2.393	0.921	0.349	0.141	0.118	0.104	2.744	2.587	2.461	2.688	2.692	1.918	1.072	0.066	3.228	3.031	2.889	1.753	0.492	0.174	0.098	0.063
10	18.41		10	30	72M (Dcsd)	1	2I	Pos	3	Unknown	hypotensive	30	Pos x16	4834	25726	3637	2.2	3.039	2.638	1.25	2.694	1.131	3.227	2.917	2.2	1.25	0.428	0.151	0.089	0.065	3.11	3.003	3.039	2.694	1.625	0.447	0.172	0.077	3.339	3.341	2.638	1.131	0.306	0.12	0.083	0.081
208	16.44		208	30	72M (Dcsd)	5	2G	Pos	3	Unknown	hypotensive	22	Pos x16	3682	108525	36489	2.298	2.378	2.742	0.872	2.63	2.143	3.093	2.717	2.298	0.872	0.371	0.137	0.102	0.094	2.787	2.532	2.378	2.63	2.522	1.886	0.89	0.068	3.211	2.95	2.742	2.143	1.449	0.563	0.352	0.06
23	16.44		23	30	72M (Dcsd)	1	5F	Pos	3	Unknown	hypotensive	32	Pos x16	2944	13660	4017	2.45	3.006	2.939	0.996	2.562	1.192	3.145	2.828	2.45	0.996	0.26	0.108	0.087	0.088	3.091	3.059	3.006	2.562	1.085	0.263	0.122	0.092	3.025	3.378	2.939	1.192	0.327	0.128	0.126	0.106
97	16.1761		97	30	72M (Dcsd)	2	10E	Pos	3	Unknown	hypotensive	26	Pos x16	7697	47472	13153	2.544	2.742	3.094	1.617	3.024	2.21	2.909	2.768	2.544	1.617	0.474	0.211	0.106	0.093	2.887	2.865	2.742	3.024	2.343	0.727	0.347	0.072	3.346	3.079	3.094	2.21	0.743	0.252	0.141	0.092
38	14.24		38	30	72M (Dcsd)	1	8E	Pos	3	Unknown	hypotensive	27	Pos x16	3728	33920	4259	2.434	3.266	2.978	1.005	2.999	1.116	3.069	2.806	2.434	1.005	0.322	0.149	0.108	0.074	3.196	3.227	3.266	2.999	1.865	0.594	0.183	0.091	3.566	3.456	2.978	1.116	0.366	0.135	0.095	0.084
213	11.68		213	30	72M (Dcsd)	5	3H	Pos	3	Unknown	hypotensive	24	Pos x16	2460	90843	14800	2.068	2.382	2.872	0.748	2.528	2.381	2.608	2.328	2.068	0.748	0.26	0.117	0.079	0.079	2.382	2.216	2.382	2.528	2.257	1.593	0.745	0.071	3.105	3.066	2.872	2.381	0.723	0.309	0.123	0.076
225	11.68		225	30	72M (Dcsd)	5	6A	Pos	3	Unknown	hypotensive	25	Pos x16	3697	39978	11253	2.224	2.713	3.015	1.023	2.747	2.095	2.64	2.379	2.224	1.023	0.354	0.131	0.121	0.104	2.911	2.939	2.713	2.747	2.018	0.71	0.219	0.078	3.188	2.953	3.015	2.095	0.763	0.225	0.106	0.07
60	30.41	28.77	60	33	77M	2	3B	Neg	2	A Positive	SOB, Hypoxia (Hx COPD)	3	Neg x1	25.68	86.98	26.99	0.129	0.161	0.114	0.09	0.124	0.086	1.981	0.191	0.129	0.09	0.101	0.12	0.09	0.075	2.1	1.242	0.161	0.124	0.073	0.076	0.066	0.068	1.972	0.223	0.114	0.086	0.096	0.081	0.213	0.078
70	27.13		70	33	77M	2	5B	Neg	2	A Positive	SOB, Hypoxia (Hx COPD)	5	Neg x1	26.11	36.73	32.26	0.089	0.188	0.174	0.084	0.1	0.137	2.147	0.175	0.089	0.084	0.074	0.158	0.073	0.066	1.888	0.42	0.188	0.1	0.085	0.074	0.073	0.066	1.393	0.234	0.174	0.137	0.101	0.094	0.094	0.128
468	25.7735	23.8891	468	35	47F	10	4G	Neg	2	A Positive	None preop	4	Not Recorded	31.5	7.897	12.13	0.099	0.091	0.076	0.067	0.067	0.06	2.155	0.271	0.099	0.067	0.061	0.061	0.065	0.059	0.838	0.163	0.091	0.067	0.06	0.057	0.061	0.062	1.11	0.143	0.076	0.06	0.06	0.057	0.065	0.093
472	22.9469		472	35	47F	10	5F	Neg	2	A Positive	None preop	5	Not Recorded	24.37	12.59	22.63	0.092	0.089	0.089	0.067	0.065	0.064	1.833	0.218	0.092	0.067	0.066	0.059	0.061	0.073	1.181	0.193	0.089	0.065	0.057	0.055	0.056	0.055	1.691	0.219	0.089	0.064	0.059	0.059	0.063	0.073
465	22.9469		465	35	47F	10	4A	Neg	2	A Positive	None preop	6	Not Recorded	22.83	14.82	23.1	0.082	0.129	0.078	0.062	0.081	0.066	1.764	0.209	0.082	0.062	0.058	0.059	0.06	0.059	1.097	0.261	0.129	0.081	0.067	0.066	0.063	0.064	1.951	0.162	0.078	0.066	0.081	0.069	0.064	0.067
59	11.6709	6.79247	59	36	66F	2	2I	Neg	2	O Positive	Seizure, COVID r/o	1	Neg x2	2.494	63.12	2.088	0.094	0.135	0.103	0.107	0.099	0.096	0.372	0.099	0.094	0.107	0.113	0.083	0.116	0.091	1.075	1.078	0.135	0.099	0.076	0.076	0.07	0.069	0.327	0.118	0.103	0.096	0.092	0.084	0.112	0.085
76	4.35326		76	36	66F	2	6C	Neg	2	O Positive	Seizure, COVID r/o	4	Neg x2	4.156	10.89	65.88	0.062	0.109	0.164	0.056	0.073	0.182	0.376	0.184	0.062	0.056	0.056	0.056	0.054	0.059	1.054	0.183	0.109	0.073	0.068	0.08	0.087	0.097	0.3	0.188	0.164	0.182	0.123	0.147	0.112	0.078
56	4.35326		56	36	66F	2	2C	Neg	2	O Positive	Seizure, COVID r/o	5	Neg x2	2.158	24.52	2.102	0.066	0.097	0.088	0.072	0.077	0.086	0.357	0.083	0.066	0.072	0.072	0.107	0.075	0.062	1.23	0.419	0.097	0.077	0.06	0.057	0.063	0.076	0.329	0.118	0.088	0.086	0.087	0.083	0.083	0.078
300	Invalid(20.2257390798826)	Invalid(20.2257390798826)	300	37	47F	7	1B	Pos	6	O Positive	SOB, hypoxia, cough, fever, mailaise	30	Not Recorded	1088	1061	1967	1.554	1.716	2.298	0.475	0.481	0.702	2.333	2.282	1.554	0.475	0.139	0.075	0.07	0.065	2.805	2.463	1.716	0.481	0.152	0.079	0.065	0.06	3.111	2.923	2.298	0.702	0.197	0.083	0.069	0.067
221	Invalid(21.9114352201545)	20.5268	221	38	63M	5	5D	Pos	1	A Positive	SOB, Increased work of breathing, fever	11	Pos x3	2277	14012	4679	2.111	2.26	3.063	0.693	1.519	1.214	2.793	2.614	2.111	0.693	0.242	0.117	0.487	0.083	2.444	2.706	2.26	1.519	0.96	0.333	0.156	0.078	3.179	3.231	3.063	1.214	0.369	0.154	0.086	0.073
48	28.3706		48	38	63M	1	10G	Pos	1	A Positive	SOB, Increased work of breathing, fever	10	Pos x3	3691	4754	2403	1.93	2.964	2.345	0.594	1.468	0.69	3.374	3.06	1.93	0.594	0.229	0.189	0.124	0.094	3.296	3.226	2.964	1.468	0.411	0.176	0.115	0.105	3.468	3.331	2.345	0.69	0.24	0.121	0.106	0.082
201	25.7735		201	38	63M	5	1D	Pos	1	A Positive	SOB, Increased work of breathing, fever	7	Pos x3	215.1	923.2	334	0.367	1.339	0.609	0.186	0.451	0.186	2.403	1.417	0.367	0.186	0.088	0.088	0.093	0.089	2.6	2.626	1.339	0.451	0.164	0.084	0.077	0.071	2.623	2.055	0.609	0.186	0.101	0.083	0.074	0.074
220	25		220	38	63M	5	5B	Pos	1	A Positive	SOB, Increased work of breathing, fever	13	Pos x3	1498	17149	4561	1.73	2.476	2.772	0.543	1.617	1.075	2.733	2.439	1.73	0.543	0.191	0.091	0.267	0.084	2.586	2.276	2.476	1.617	1.021	0.388	0.172	0.075	3.166	3.147	2.772	1.075	0.324	0.168	0.116	0.073
214	18.41		214	38	63M	5	3J	Pos	1	A Positive	SOB, Increased work of breathing, fever	12	Pos x3	1417	13206	5070	1.738	2.647	2.88	0.59	1.813	1.14	2.466	2.293	1.738	0.59	0.165	0.097	0.08	0.098	2.772	2.399	2.647	1.813	0.8	0.327	0.159	0.066	3.21	3.054	2.88	1.14	0.359	0.178	0.095	0.076
30	18.41		30	38	63M	1	6I	Pos	1	A Positive	SOB, Increased work of breathing, fever	15	Pos x3	2498	4038	2259	2.04	2.965	2.233	0.817	1.358	0.727	2.836	2.595	2.04	0.817	0.244	0.126	0.077	0.075	2.935	2.814	2.965	1.358	0.366	0.141	0.092	0.074	3.46	3.422	2.233	0.727	0.22	0.115	0.085	0.078
202	16.44		202	38	63M	5	1F	Pos	1	A Positive	SOB, Increased work of breathing, fever	9	Pos x3	775.8	3695	2862	1.155	2.244	2.177	0.325	1.089	0.794	2.629	2.482	1.155	0.325	0.146	0.098	0.083	0.087	2.661	2.504	2.244	1.089	0.415	0.127	0.088	0.069	3.04	2.781	2.177	0.794	0.231	0.159	0.098	0.071
28	16.44		28	38	63M	1	6E	Pos	1	A Positive	SOB, Increased work of breathing, fever	14	Pos x3	2783	5998	2711	1.873	2.73	2.588	0.778	1.664	0.817	2.846	2.466	1.873	0.778	0.294	0.131	0.084	0.078	2.872	2.873	2.73	1.664	0.553	0.173	0.089	0.086	3.499	3.226	2.588	0.817	0.248	0.119	0.084	0.082
219	15.37		219	38	63M	5	4I	Pos	1	A Positive	SOB, Increased work of breathing, fever	8	Pos x3	426.9	3139	802.7	0.817	1.892	1.27	0.211	0.726	0.316	2.477	2.029	0.817	0.211	0.104	0.088	0.101	0.087	2.515	2.593	1.892	0.726	0.399	0.169	0.11	0.069	3.065	2.877	1.27	0.316	0.133	0.104	0.077	0.076
55	16.1761	16.1761	55	40	22M	2	2A	Neg	1	A Positive	Pre-op	0	Neg x2	17.81	64.72	13.95	0.089	0.155	0.099	0.075	0.072	0.101	1.556	0.151	0.089	0.075	0.1	0.075	0.072	0.061	1.731	0.953	0.155	0.072	0.062	0.058	0.08	0.056	1.23	0.154	0.099	0.101	0.086	0.093	0.09	0.087
462	41.2032	36.5756	462	45	75M	10	3F	Neg	2	O Positive	None, pre-op	2	Neg x6	10.4	32.07	26.15	0.071	0.115	0.086	0.06	0.07	0.066	1.006	0.11	0.071	0.06	0.058	0.059	0.057	0.061	2.024	0.369	0.115	0.07	0.063	0.063	0.07	0.064	1.709	0.28	0.086	0.066	0.064	0.067	0.066	0.074
485	31.9481		485	45	75M	10	8A	Neg	2	O Positive	None, pre-op	1	Neg x6	11.88	29.64	25.8	0.069	0.106	0.092	0.059	0.062	0.065	1.124	0.11	0.069	0.059	0.059	0.058	0.059	0.064	2.112	0.31	0.106	0.062	0.055	0.053	0.053	0.061	1.808	0.25	0.092	0.065	0.06	0.058	0.058	0.05
129	< 5.8349609375	< 5.8349609375	129	53	71F	3	6I	Neg (1 pos)	5	A Positive	None, NSF following ortho surgery	6	Not Recorded	9.645	7.665	2.475	0.08	0.091	0.085	0.067	0.065	0.086	0.961	0.088	0.08	0.067	0.066	0.065	0.068	0.063	0.808	0.177	0.091	0.065	0.064	0.069	0.067	0.064	0.372	0.094	0.085	0.086	0.078	0.09	0.14	0.096
51	40.51	40.51	51	58	31M	2	1D	Neg	1	B Positive	SOB, Productive cough, Sepsis (bacteremia)	19	Neg x3	27.56	117.6	20.96	0.099	0.205	0.126	0.071	0.097	0.138	2.038	0.227	0.099	0.071	0.063	0.063	0.083	0.063	2.353	1.631	0.205	0.097	0.073	0.076	0.084	0.069	1.573	0.198	0.126	0.138	0.086	0.16	0.102	0.085
251	< 5.8349609375	105.371	251	74	62M (dcsd)	6	1D	Pos	1	Unknown	Seizure, fever, Xray atypical pneumonia, found down in home	4	Not Recorded	98.69	570.2	253.6	0.227	0.965	0.409	0.09	0.284	0.172	2.233	1.034	0.227	0.09	0.068	0.063	0.075	0.064	3.095	2.7	0.965	0.284	0.162	0.15	0.139	0.142	3.695	1.737	0.409	0.172	0.108	0.089	0.096	0.097
226	226.03		226	74	62M (dcsd)	5	6C	Pos	1	Unknown	Seizure, fever, Xray atypical pneumonia, found down in home	14	Not Recorded	9016	13663	46353	2.374	2.67	3.168	1.761	2.524	2.936	2.773	2.562	2.374	1.761	0.652	0.198	0.123	0.107	2.626	2.743	2.67	2.524	0.994	0.288	0.124	0.073	3.264	3.062	3.168	2.936	2.075	0.763	0.235	0.069
276	197.59		276	74	62M (dcsd)	6	6C	Pos	1	Unknown	Seizure, fever, Xray atypical pneumonia, found down in home	14	Not Recorded	10167	26331	39711	2.639	3.101	3.367	2.1	2.921	3.222	2.765	2.767	2.639	2.1	0.702	0.215	0.097	0.063	3.2	3.091	3.101	2.921	1.418	0.459	0.215	0.184	3.491	3.359	3.367	3.222	1.804	0.649	0.208	0.079
379	156.893		379	74	62M (dcsd)	8	6I	Pos	1	Unknown	Seizure, fever, Xray atypical pneumonia, found down in home	11	Not Recorded	9356	1344	1565	2.238	1.679	2.027	1.604	0.489	0.569	2.352	2.378	2.238	1.604	0.717	0.216	0.092	0.08	2.54	2.549	1.679	0.489	0.236	0.111	0.118	0.083	2.699	2.67	2.027	0.569	0.178	0.09	0.071	0.07
262	134.17		262	74	62M (dcsd)	6	3F	Pos	1	Unknown	Seizure, fever, Xray atypical pneumonia, found down in home	12	Not Recorded	9392	22187	35351	2.443	3.205	4	2.053	2.71	3.528	2.501	2.51	2.443	2.053	0.712	0.192	0.102	0.062	3.296	3.019	3.205	2.71	1.324	0.395	0.191	0.158	4	3.816	4	3.528	1.7	0.522	0.224	0.109
282	127.5		282	74	62M (dcsd)	6	7F	Pos	1	Unknown	Seizure, fever, Xray atypical pneumonia, found down in home	13	Not Recorded	9308	29001	31015	2.463	3.196	3.518	1.914	2.862	3.225	2.598	2.792	2.463	1.914	0.688	0.189	0.127	0.128	3.647	3.717	3.196	2.862	1.488	0.48	0.259	0.186	3.724	3.615	3.518	3.225	1.698	0.479	0.157	0.079
224	111.66		224	74	62M (dcsd)	5	5J	Pos	1	Unknown	Seizure, fever, Xray atypical pneumonia, found down in home	14	Not Recorded	12655	16313	42143	2.482	2.731	3.069	1.967	2.679	2.963	2.843	2.529	2.482	1.967	0.78	0.252	0.136	0.101	2.932	2.876	2.731	2.679	1.161	0.322	0.121	0.078	3.241	3.082	3.069	2.963	1.953	0.694	0.212	0.071
377	102.186		377	74	62M (dcsd)	8	6E	Pos	1	Unknown	Seizure, fever, Xray atypical pneumonia, found down in home	10	Not Recorded	6046	5347	9221	2.05	2.483	2.598	1.389	1.204	1.574	2.394	2.383	2.05	1.389	0.532	0.167	0.078	0.068	2.623	2.652	2.483	1.204	0.538	0.194	0.106	0.072	2.738	2.671	2.598	1.574	0.634	0.223	0.102	0.086
370	100.103		370	74	62M (dcsd)	8	5B	Pos	1	Unknown	Seizure, fever, Xray atypical pneumonia, found down in home	9	Not Recorded	4619	35987	2735	2.056	2.637	2.293	1.168	2.441	0.835	2.676	2.488	2.056	1.168	0.439	0.145	0.082	0.059	2.545	2.834	2.637	2.441	1.854	0.657	0.21	0.1	2.604	2.483	2.293	0.835	0.275	0.106	0.087	0.075
227	85.9005		227	74	62M (dcsd)	5	6E	Pos	1	Unknown	Seizure, fever, Xray atypical pneumonia, found down in home	6	Not Recorded	457.4	1351	1101	0.797	1.934	1.392	0.231	0.607	0.469	2.382	1.959	0.797	0.231	0.122	0.098	0.105	0.096	2.707	2.679	1.934	0.607	0.173	0.099	0.091	0.079	2.916	2.665	1.392	0.469	0.153	0.086	0.089	0.072
382	75.1899		382	74	62M (dcsd)	8	7F	Pos	1	Unknown	Seizure, fever, Xray atypical pneumonia, found down in home	8	Not Recorded	5606	3596	3743	2.126	2.52	2.532	1.153	1.328	0.847	2.341	2.153	2.126	1.153	0.478	0.178	0.085	0.062	2.903	2.687	2.52	1.328	0.337	0.13	0.071	0.057	3.064	3.005	2.532	0.847	0.321	0.161	0.086	0.069
206	68.1487		206	74	62M (dcsd)	5	2C	Pos	1	Unknown	Seizure, fever, Xray atypical pneumonia, found down in home	15	Not Recorded	10402	47044	50997	2.741	2.537	2.881	1.81	2.593	2.777	3.16	2.917	2.741	1.81	0.684	0.226	0.119	0.078	2.842	2.491	2.537	2.593	1.915	0.854	0.307	0.066	3.281	2.795	2.881	2.777	2.038	0.865	0.281	0.063
248	68.09		248	74	62M (dcsd)	5	10G	Pos	1	Unknown	Seizure, fever, Xray atypical pneumonia, found down in home	5	Not Recorded	673.3	1430	310.4	0.477	1.815	0.542	0.255	0.657	0.187	2.421	1.672	0.477	0.255	0.148	0.144	0.137	0.119	2.784	2.986	1.815	0.657	0.185	0.094	0.083	0.076	2.74	1.913	0.542	0.187	0.106	0.083	0.081	0.079
246	66.63		246	74	62M (dcsd)	5	10C	Pos	1	Unknown	Seizure, fever, Xray atypical pneumonia, found down in home	3	Not Recorded	2793	582.8	58.95	0.242	1.147	0.169	0.189	0.273	0.113	2.16	0.699	0.242	0.189	0.177	0.171	0.173	0.177	2.892	2.838	1.147	0.273	0.115	0.089	0.083	0.083	2.162	0.601	0.169	0.113	0.085	0.095	0.085	0.075
247	60.5971		247	74	62M (dcsd)	5	10E	Pos	1	Unknown	Seizure, fever, Xray atypical pneumonia, found down in home	2	Not Recorded	1071	288.2	19.19	0.186	0.636	0.121	0.17	0.186	0.087	1.599	0.323	0.186	0.17	0.169	0.152	0.145	0.143	2.852	2.064	0.636	0.186	0.098	0.075	0.084	0.09	1.335	0.222	0.121	0.087	0.083	0.078	0.072	0.072
252	56.66		252	74	62M (dcsd)	6	1F	Pos	1	Unknown	Seizure, fever, Xray atypical pneumonia, found down in home	5	Not Recorded	240.7	1195	601	0.524	1.514	0.893	0.139	0.51	0.258	2.476	1.73	0.524	0.139	0.083	0.068	0.061	0.089	2.916	2.975	1.514	0.51	0.197	0.156	0.132	0.135	3.87	2.809	0.893	0.258	0.126	0.094	0.092	0.083
240	48.59		240	74	62M (dcsd)	5	9B	Pos	1	Unknown	Seizure, fever, Xray atypical pneumonia, found down in home	7	Not Recorded	2244	2250	3680	1.493	2.524	2.707	0.464	0.862	0.752	2.675	2.411	1.493	0.464	0.191	0.173	0.105	0.127	2.784	2.823	2.524	0.862	0.248	0.112	0.08	0.075	2.943	2.903	2.707	0.752	0.351	0.149	0.113	0.099
174	20.23	20.23	174	81	57M	4	5J	Neg	2	AB Positive	Fever, rigors, RUQ pain	24	Not Recorded	24.89	33.21	12.1	0.087	0.169	0.071	0.064	0.074	0.065	1.947	0.203	0.087	0.064	0.06	0.07	0.061	0.056	2.182	0.322	0.169	0.074	0.074	0.075	0.069	0.068	1.132	0.119	0.071	0.065	0.062	0.066	0.067	0.074
54	16.44	16.44	54	82	58F	2	1J	Neg	3	O Positive	Cough, chills	5	Neg x2	20.42	35.88	15.03	0.076	0.174	0.092	0.061	0.068	0.086	1.795	0.124	0.076	0.061	0.095	0.064	0.084	0.072	1.922	0.417	0.174	0.068	0.059	0.078	0.081	0.062	1.347	0.141	0.092	0.086	0.074	0.092	0.099	0.082
